# Supplementary material for: Unveiling readability challenges: An extensive analysis of consent document accessibility in clinical trials
Source: J Clin Transl Sci. 2024 Sep 16;8(1):e125. doi: 10.1017/cts.2024.595 (PMC11428065; doi:10.1017/cts.2024.595)
Supplement: Zai et al. supplementary material [file S2059866124005958sup001.xlsx]

## Sheet: icf_dataset_cleaned
	ICF_Link	Study_Link	Sex	Child	Adult	Older_Adult	Enrollment	Funder Type	Study Type	Start Year	Start Date_Updated	Completion Date_Updated	PDF Status	Flesch Reading Ease	flesch_kincaid_grade	gunning_fog	automated_readability_index	coleman_liau_index	linsear_write_formula	dale_chall_readability_score	difficult_words	Total Pages	Total Words	Difficult Words Ratio	ICF_URL	Study URL
NCT00329030	Click	Click	ALL	0	1	1	224	NIH	INTERVENTIONAL	2005	2005-12-01	2013-08-01	OK	54.73	9.7	8.12	12.7	11.13	4.41667	6.29	1834	84	26801	0.07	https://storage.googleapis.com/ctgov2-large-docs/30/NCT00329030/Prot_SAP_ICF_000.pdf	https://clinicaltrials.gov/study/NCT00329030
NCT00089609	Click	Click	MALE	0	1	1	73	NIH	INTERVENTIONAL	2005	2005-04-19	2018-01-09	OK	42	12.5	10.32	15.8	13.23	40	6.71	2587	79	28764	0.09	https://storage.googleapis.com/ctgov2-large-docs/09/NCT00089609/Prot_SAP_ICF_000.pdf	https://clinicaltrials.gov/study/NCT00089609
NCT00224874	Click	Click	ALL	1	1	1	180	NIH	INTERVENTIONAL	2005	2005-09-01	2012-06-01	OK	54.02	10	8.57	13.6	11.31	3.69231	6.47	1867	72	23465	0.08	https://storage.googleapis.com/ctgov2-large-docs/74/NCT00224874/Prot_SAP_ICF_000.pdf	https://clinicaltrials.gov/study/NCT00224874
NCT00528437	Click	Click	ALL	1	1	0	46	OTHER	INTERVENTIONAL	2005	2005-10-01	2017-12-30	OK	60.02	20.1	24.54	17.1	-7.18	50	3.41	292	42	56670	0.01	https://storage.googleapis.com/ctgov2-large-docs/37/NCT00528437/Prot_SAP_ICF_000.pdf	https://clinicaltrials.gov/study/NCT00528437
NCT00114738	Click	Click	ALL	0	1	1	53	NIH	INTERVENTIONAL	2005	2005-06-15	2022-08-11	OK	56.89	11	10.91	13.7	11.38	18	6.58	897	20	10265	0.09	https://storage.googleapis.com/ctgov2-large-docs/38/NCT00114738/ICF_003.pdf	https://clinicaltrials.gov/study/NCT00114738
NCT00117845	Click	Click	ALL	0	1	1	17	NIH	INTERVENTIONAL	2005	2005-07-11	2013-06-30	OK	57.3	10.8	11.34	13.4	11.15	32	7.26	505	8	4389	0.12	https://storage.googleapis.com/ctgov2-large-docs/45/NCT00117845/ICF_001.pdf	https://clinicaltrials.gov/study/NCT00117845
NCT00124917	Click	Click	MALE	0	1	1	6	NIH	INTERVENTIONAL	2005	2005-07-21	2017-05-09	OK	59.03	10.1	10.4	12.4	10.73	34	6.95	427	7	3940	0.11	https://storage.googleapis.com/ctgov2-large-docs/17/NCT00124917/ICF_001.pdf	https://clinicaltrials.gov/study/NCT00124917
NCT00214422	Click	Click	MALE	0	1	1	19	NIH	INTERVENTIONAL	2005	2005-09-19	2018-04-18	OK	59.43	10	10.21	12.4	10.97	22.3333	6.94	430	7	4008	0.11	https://storage.googleapis.com/ctgov2-large-docs/22/NCT00214422/ICF_000.pdf	https://clinicaltrials.gov/study/NCT00214422
NCT00412360	Click	Click	ALL	1	1	0	224	OTHER	INTERVENTIONAL	2006	2006-12-01	2014-10-01	OK	53.1	10.3	8.86	12.9	11.02	3.92857	6.5	2385	99	31024	0.08	https://storage.googleapis.com/ctgov2-large-docs/60/NCT00412360/Prot_SAP_ICF_000.pdf	https://clinicaltrials.gov/study/NCT00412360
NCT00407602	Click	Click	ALL	0	1	1	30	INDUSTRY	INTERVENTIONAL	2006	2006-09-01	2019-12-31	OK	46.17	10.9	8.48	14.7	12.29	35	6.42	2039	89	23953	0.09	https://storage.googleapis.com/ctgov2-large-docs/02/NCT00407602/Prot_SAP_ICF_000.pdf	https://clinicaltrials.gov/study/NCT00407602
NCT01573754	Click	Click	ALL	0	1	1	48	OTHER	INTERVENTIONAL	2006	2006-03-21	2021-07-06	OK	42.41	12.4	9.78	15	13.05	14.8	6.47	2301	68	30187	0.08	https://storage.googleapis.com/ctgov2-large-docs/54/NCT01573754/Prot_SAP_ICF_000.pdf	https://clinicaltrials.gov/study/NCT01573754
NCT00326417	Click	Click	ALL	1	1	1	97	OTHER	INTERVENTIONAL	2006	2006-01-01	2016-01-01	OK	52.6	10.5	9.19	13.5	11.72	25	6.49	1620	65	20161	0.08	https://storage.googleapis.com/ctgov2-large-docs/17/NCT00326417/Prot_SAP_ICF_000.pdf	https://clinicaltrials.gov/study/NCT00326417
NCT00659126	Click	Click	ALL	0	1	1	40	OTHER	INTERVENTIONAL	2006	2006-11-16	2020-12-31	OK	54.02	10	8.91	11.7	11.31	13.8	6.82	1793	53	19498	0.09	https://storage.googleapis.com/ctgov2-large-docs/26/NCT00659126/Prot_SAP_ICF_000.pdf	https://clinicaltrials.gov/study/NCT00659126
NCT00592501	Click	Click	ALL	0	1	1	25	OTHER	INTERVENTIONAL	2006	2006-10-01	2019-04-01	OK	55.78	11.4	11.15	14.5	11.61	32	6.67	622	22	7555	0.08	https://storage.googleapis.com/ctgov2-large-docs/01/NCT00592501/ICF_001.pdf	https://clinicaltrials.gov/study/NCT00592501
NCT00436215	Click	Click	ALL	0	1	1	55	NIH	INTERVENTIONAL	2006	2006-12-12	2014-09-27	OK	55.68	11.4	11.07	13.6	10.33	33.5	6.61	682	21	8682	0.08	https://storage.googleapis.com/ctgov2-large-docs/15/NCT00436215/ICF_001.pdf	https://clinicaltrials.gov/study/NCT00436215
NCT00759291	Click	Click	ALL	0	1	1	40	OTHER	INTERVENTIONAL	2006	2006-04-01	2017-12-30	OK	51.48	11	10.31	13.1	12.13	17.75	7.14	744	20	6408	0.12	https://storage.googleapis.com/ctgov2-large-docs/91/NCT00759291/Prot_SAP_ICF_000.pdf	https://clinicaltrials.gov/study/NCT00759291
NCT00368082	Click	Click	ALL	1	1	1	8	OTHER	INTERVENTIONAL	2006	2006-04-01	2031-07-01	OK	55.98	11.3	10.39	14.7	12.13	21.6667	5.81	460	20	10002	0.05	https://storage.googleapis.com/ctgov2-large-docs/82/NCT00368082/ICF_000.pdf	https://clinicaltrials.gov/study/NCT00368082
NCT00267865	Click	Click	ALL	0	1	1	12	NIH	INTERVENTIONAL	2006	2006-09-14	2019-09-19	OK	56.49	11.1	10.84	13.6	11.03	68	6.41	639	17	8397	0.08	https://storage.googleapis.com/ctgov2-large-docs/65/NCT00267865/ICF_001.pdf	https://clinicaltrials.gov/study/NCT00267865
NCT00323063	Click	Click	ALL	0	1	1	49	OTHER	INTERVENTIONAL	2006	2006-05-01	2016-06-20	OK	64.81	7.9	9.68	11.2	10.66	10.4286	12.41	1322	15	5425	0.24	https://storage.googleapis.com/ctgov2-large-docs/63/NCT00323063/ICF_000.pdf	https://clinicaltrials.gov/study/NCT00323063
NCT00436956	Click	Click	MALE	0	1	1	59	NIH	INTERVENTIONAL	2006	2006-10-16	2014-02-05	OK	58.92	10.2	10.17	12.1	10.1	21.3333	6.78	575	12	6175	0.09	https://storage.googleapis.com/ctgov2-large-docs/56/NCT00436956/ICF_001.pdf	https://clinicaltrials.gov/study/NCT00436956
NCT00367458	Click	Click	ALL	0	1	1	24	NIH	INTERVENTIONAL	2006	2006-10-18	2008-06-19	OK	54.15	12	12.25	14.3	10.39	35	7.12	605	11	5895	0.1	https://storage.googleapis.com/ctgov2-large-docs/58/NCT00367458/ICF_001.pdf	https://clinicaltrials.gov/study/NCT00367458
NCT00445341	Click	Click	ALL	0	1	1	28	NIH	INTERVENTIONAL	2006	2006-11-27	2012-10-18	OK	66.82	17.5	21.87	15.2	-5.27	25	3.37	97	10	14417	0.01	https://storage.googleapis.com/ctgov2-large-docs/41/NCT00445341/ICF_000.pdf	https://clinicaltrials.gov/study/NCT00445341
NCT01589523	Click	Click	ALL	1	1	1	5	OTHER	INTERVENTIONAL	2006	2006-02-01	2019-01-22	OK	49.25	11.8	11.39	13.5	11.49	21.3333	7.45	412	10	3283	0.13	https://storage.googleapis.com/ctgov2-large-docs/23/NCT01589523/ICF_001.pdf	https://clinicaltrials.gov/study/NCT01589523
NCT00581906	Click	Click	ALL	0	1	1	272	OTHER	OBSERVATIONAL	2006	2006-02-01	2024-02-01	OK	65.49	11.8	13.47	10.4	2.8	8.5	6.55	291	9	4970	0.06	https://storage.googleapis.com/ctgov2-large-docs/06/NCT00581906/ICF_000.pdf	https://clinicaltrials.gov/study/NCT00581906
NCT00436332	Click	Click	ALL	0	1	1	84	NETWORK	INTERVENTIONAL	2007	2007-07-01	2019-08-20	OK	42.82	12.2	9.73	14.2	12.53	5.8	6.6	2784	100	34374	0.08	https://storage.googleapis.com/ctgov2-large-docs/32/NCT00436332/Prot_SAP_ICF_000.pdf	https://clinicaltrials.gov/study/NCT00436332
NCT00445601	Click	Click	ALL	0	1	1	406	NETWORK	INTERVENTIONAL	2007	2007-09-01	2017-06-01	OK	54.12	10	8.37	13.3	12.12	11.8333	6.13	1894	79	27745	0.07	https://storage.googleapis.com/ctgov2-large-docs/01/NCT00445601/Prot_SAP_ICF_000.pdf	https://clinicaltrials.gov/study/NCT00445601
NCT00421174	Click	Click	ALL	0	1	1	37	NIH	INTERVENTIONAL	2007	2007-08-01	2013-07-01	OK	45.76	11.1	8.55	13.4	12.06	3.92308	6.53	2000	73	24767	0.08	https://storage.googleapis.com/ctgov2-large-docs/74/NCT00421174/Prot_SAP_ICF_000.pdf	https://clinicaltrials.gov/study/NCT00421174
NCT01445327	Click	Click	ALL	0	1	1	9	NIH	OBSERVATIONAL	2007	2007-02-20	2014-05-22	OK	73.85	4.5	9.07	12.2	14.95	3	22.36	2	47	6	0.33	https://storage.googleapis.com/ctgov2-large-docs/27/NCT01445327/Prot_SAP_ICF_000.pdf	https://clinicaltrials.gov/study/NCT01445327
NCT00520130	Click	Click	ALL	0	1	1	92	NIH	INTERVENTIONAL	2007	2007-10-30	2018-12-31	OK	47.83	12.4	10.85	14.9	12.19	36	6.44	959	27	12676	0.08	https://storage.googleapis.com/ctgov2-large-docs/30/NCT00520130/ICF_001.pdf	https://clinicaltrials.gov/study/NCT00520130
NCT00594217	Click	Click	FEMALE	0	1	0	87	OTHER	INTERVENTIONAL	2007	2007-11-29	2020-01-18	OK	58.62	10.3	9.77	11.7	9.63	23	6.48	536	16	6983	0.08	https://storage.googleapis.com/ctgov2-large-docs/17/NCT00594217/ICF_000.pdf	https://clinicaltrials.gov/study/NCT00594217
NCT00514046	Click	Click	ALL	1	1	0	17	NIH	INTERVENTIONAL	2007	2007-07-20	2020-11-01	OK	54.56	11.9	11.88	15.1	11.61	22.3333	6.87	564	15	6121	0.09	https://storage.googleapis.com/ctgov2-large-docs/46/NCT00514046/ICF_001.pdf	https://clinicaltrials.gov/study/NCT00514046
NCT00897702	Click	Click	ALL	1	1	1	269	OTHER	OBSERVATIONAL	2007	2007-01-09	2024-01-01	OK	57	10.9	10.72	13.3	10.91	24	6.6	421	12	5410	0.08	https://storage.googleapis.com/ctgov2-large-docs/02/NCT00897702/ICF_000.pdf	https://clinicaltrials.gov/study/NCT00897702
NCT00583752	Click	Click	MALE	0	1	1	50	OTHER	INTERVENTIONAL	2007	2007-12-01	2023-01-31	OK	56.89	11	11.22	14.2	11.84	11.4	7.17	491	11	4618	0.11	https://storage.googleapis.com/ctgov2-large-docs/52/NCT00583752/ICF_001.pdf	https://clinicaltrials.gov/study/NCT00583752
NCT00583024	Click	Click	MALE	0	1	1	32	OTHER	INTERVENTIONAL	2007	2007-12-01	2023-01-31	OK	57.71	10.7	10.87	13.5	11.2	11.2	7.17	444	9	4168	0.11	https://storage.googleapis.com/ctgov2-large-docs/24/NCT00583024/ICF_001.pdf	https://clinicaltrials.gov/study/NCT00583024
NCT02701192	Click	Click	ALL	0	1	1	100	OTHER	OBSERVATIONAL	2007	2007-09-01	2016-10-01	OK	51.38	11	10.77	13.4	12.47	22.3333	7.8	219	5	1626	0.13	https://storage.googleapis.com/ctgov2-large-docs/92/NCT02701192/ICF_001.pdf	https://clinicaltrials.gov/study/NCT02701192
NCT00756613	Click	Click	ALL	0	1	1	1044	FED	OBSERVATIONAL	2008	2008-02-01	2017-12-31	OK	54.22	9.9	8.52	12.9	11.77	7.375	6.57	2193	84	27100	0.08	https://storage.googleapis.com/ctgov2-large-docs/13/NCT00756613/Prot_SAP_ICF_000.pdf	https://clinicaltrials.gov/study/NCT00756613
NCT00708695	Click	Click	ALL	1	1	1	1880	OTHER	OBSERVATIONAL	2008	2008-05-01	2015-10-01	OK	63.63	10.4	10.22	11.5	7.78	16.75	5.78	1228	79	39712	0.03	https://storage.googleapis.com/ctgov2-large-docs/95/NCT00708695/ICF_001.pdf	https://clinicaltrials.gov/study/NCT00708695
NCT00849147	Click	Click	ALL	1	1	1	55	OTHER	INTERVENTIONAL	2008	2008-10-01	2013-11-01	OK	52.6	10.5	9.23	14.3	11.95	5.5	6.48	1631	68	20459	0.08	https://storage.googleapis.com/ctgov2-large-docs/47/NCT00849147/Prot_SAP_ICF_000.pdf	https://clinicaltrials.gov/study/NCT00849147
NCT00634647	Click	Click	MALE	0	1	1	24	NIH	INTERVENTIONAL	2008	2008-02-19	2012-05-01	OK	43.73	11.9	9.51	16	13.17	19.25	6.66	2238	66	25615	0.09	https://storage.googleapis.com/ctgov2-large-docs/47/NCT00634647/Prot_ICF_000.pdf	https://clinicaltrials.gov/study/NCT00634647
NCT00777491	Click	Click	ALL	0	1	1	70	NETWORK	INTERVENTIONAL	2008	2008-12-01	2022-05-20	OK	42.92	12.2	9.56	14	12.76	20	6.3	2019	66	28077	0.07	https://storage.googleapis.com/ctgov2-large-docs/91/NCT00777491/Prot_SAP_ICF_000.pdf	https://clinicaltrials.gov/study/NCT00777491
NCT00864227	Click	Click	ALL	1	1	1	54	OTHER	INTERVENTIONAL	2008	2008-12-01	2013-11-01	OK	53.81	10.1	8.7	13.6	11.54	3.57143	6.41	1677	66	21519	0.08	https://storage.googleapis.com/ctgov2-large-docs/27/NCT00864227/Prot_SAP_ICF_001.pdf	https://clinicaltrials.gov/study/NCT00864227
NCT00666237	Click	Click	ALL	0	1	1	242	OTHER	INTERVENTIONAL	2008	2008-04-01	2021-04-01	OK	56.05	9.2	8.38	11	11.71	1.82143	6.93	1290	55	12103	0.11	https://storage.googleapis.com/ctgov2-large-docs/37/NCT00666237/Prot_SAP_ICF_000.pdf	https://clinicaltrials.gov/study/NCT00666237
NCT00685919	Click	Click	ALL	0	1	0	32	OTHER	INTERVENTIONAL	2008	2008-05-01	2021-12-01	OK	48.33	12.2	9.85	14.7	11.78	28	1.86	1529	53	47478	0.03	https://storage.googleapis.com/ctgov2-large-docs/19/NCT00685919/Prot_SAP_ICF_000.pdf	https://clinicaltrials.gov/study/NCT00685919
NCT00382265	Click	Click	ALL	0	1	1	512	OTHER	INTERVENTIONAL	2008	2008-01-01	2017-02-01	OK	46.47	10.8	9.13	15.1	13.8	15.6	7.12	1657	39	14396	0.12	https://storage.googleapis.com/ctgov2-large-docs/65/NCT00382265/Prot_SAP_ICF_000.pdf	https://clinicaltrials.gov/study/NCT00382265
NCT00601003	Click	Click	ALL	1	1	0	112	OTHER	INTERVENTIONAL	2008	2008-01-14	2022-10-28	OK	53.85	12.1	11.93	15.1	11.2	36	6.66	695	22	8742	0.08	https://storage.googleapis.com/ctgov2-large-docs/03/NCT00601003/ICF_001.pdf	https://clinicaltrials.gov/study/NCT00601003
NCT00634634	Click	Click	FEMALE	0	1	1	52	OTHER	INTERVENTIONAL	2008	2008-08-11	2023-04-28	OK	62.95	6.6	7.47	12.5	11.21	13.6	14.69	1620	20	5611	0.29	https://storage.googleapis.com/ctgov2-large-docs/34/NCT00634634/ICF_001.pdf	https://clinicaltrials.gov/study/NCT00634634
NCT00606138	Click	Click	ALL	0	1	1	9	OTHER	INTERVENTIONAL	2008	2008-01-01	2010-10-01	OK	18.91	35.9	40.72	34.4	-10.19	50	5.1	0	20	22899	0	https://storage.googleapis.com/ctgov2-large-docs/38/NCT00606138/ICF_001.pdf	https://clinicaltrials.gov/study/NCT00606138
NCT00566995	Click	Click	ALL	0	1	1	37	NIH	INTERVENTIONAL	2008	2008-02-07	2015-03-01	OK	55.37	11.5	11.28	13.8	10.51	31.5	6.65	728	17	8947	0.08	https://storage.googleapis.com/ctgov2-large-docs/95/NCT00566995/ICF_000.pdf	https://clinicaltrials.gov/study/NCT00566995
NCT00608972	Click	Click	FEMALE	0	1	1	31	OTHER	INTERVENTIONAL	2008	2008-05-16	2015-09-25	OK	55.17	11.6	13.2	15	11.32	23.6667	11	1321	17	6186	0.21	https://storage.googleapis.com/ctgov2-large-docs/72/NCT00608972/ICF_003.pdf	https://clinicaltrials.gov/study/NCT00608972
NCT00670748	Click	Click	ALL	0	1	1	45	NIH	INTERVENTIONAL	2008	2008-05-29	2016-06-29	OK	53.85	12.1	11.98	14.7	10.51	34	6.84	592	17	6915	0.09	https://storage.googleapis.com/ctgov2-large-docs/48/NCT00670748/ICF_001.pdf	https://clinicaltrials.gov/study/NCT00670748
NCT00789776	Click	Click	ALL	1	1	1	41	OTHER	INTERVENTIONAL	2008	2008-10-13	2017-05-01	OK	58.62	10.3	10.29	12.6	10.62	67	7.06	624	16	6337	0.1	https://storage.googleapis.com/ctgov2-large-docs/76/NCT00789776/ICF_000.pdf	https://clinicaltrials.gov/study/NCT00789776
NCT00738101	Click	Click	ALL	1	0	0	293	OTHER	INTERVENTIONAL	2008	2008-09-01	2020-03-27	OK	44.88	13.5	11.54	16.6	12.77	16	5.95	356	16	7214	0.05	https://storage.googleapis.com/ctgov2-large-docs/01/NCT00738101/ICF_001.pdf	https://clinicaltrials.gov/study/NCT00738101
NCT00796978	Click	Click	FEMALE	0	1	1	56	OTHER	INTERVENTIONAL	2008	2008-11-11	2019-01-12	OK	41.13	15	14.07	19.6	14.28	22.6667	7.21	501	14	5149	0.1	https://storage.googleapis.com/ctgov2-large-docs/78/NCT00796978/ICF_001.pdf	https://clinicaltrials.gov/study/NCT00796978
NCT00924066	Click	Click	FEMALE	0	1	1	41	NIH	INTERVENTIONAL	2008	2008-11-01	2013-12-01	OK	56.18	11.2	11.43	13.9	11.09	33	6.95	650	14	6467	0.1	https://storage.googleapis.com/ctgov2-large-docs/66/NCT00924066/ICF_001.pdf	https://clinicaltrials.gov/study/NCT00924066
NCT00702689	Click	Click	ALL	1	1	1	20	NIH	INTERVENTIONAL	2008	2008-12-15	2020-02-26	OK	57.1	10.9	11.35	13.6	11.26	22.6667	7.66	716	12	6028	0.12	https://storage.googleapis.com/ctgov2-large-docs/89/NCT00702689/ICF_001.pdf	https://clinicaltrials.gov/study/NCT00702689
NCT00923273	Click	Click	ALL	0	1	1	42	NIH	INTERVENTIONAL	2008	2008-02-29	2013-03-10	OK	57.1	10.9	10.78	12.9	10.51	33.5	6.88	592	11	6267	0.09	https://storage.googleapis.com/ctgov2-large-docs/73/NCT00923273/ICF_001.pdf	https://clinicaltrials.gov/study/NCT00923273
NCT00621530	Click	Click	ALL	0	1	1	62	OTHER	INTERVENTIONAL	2008	2008-03-01	2013-06-01	OK	58.32	10.4	10.66	12.8	11.08	8.28571	6.79	494	10	4929	0.1	https://storage.googleapis.com/ctgov2-large-docs/30/NCT00621530/ICF_001.pdf	https://clinicaltrials.gov/study/NCT00621530
NCT00619983	Click	Click	ALL	0	1	1	22	OTHER	INTERVENTIONAL	2008	2008-02-01	2013-05-01	OK	60.85	9.4	9.7	12	11.43	16.25	6.86	442	9	4071	0.11	https://storage.googleapis.com/ctgov2-large-docs/83/NCT00619983/ICF_001.pdf	https://clinicaltrials.gov/study/NCT00619983
NCT00745355	Click	Click	ALL	0	1	1	550	OTHER	OBSERVATIONAL	2008	2008-08-01	2026-08-01	OK	60.75	9.5	9.09	11	10.1	11.4	6.73	249	8	2906	0.09	https://storage.googleapis.com/ctgov2-large-docs/55/NCT00745355/ICF_000.pdf	https://clinicaltrials.gov/study/NCT00745355
NCT00775268	Click	Click	ALL	0	1	1	31	NIH	INTERVENTIONAL	2008	2008-09-29	2014-10-23	OK	50.67	11.3	10.54	12.5	10.79	21.3333	7.28	355	7	3028	0.12	https://storage.googleapis.com/ctgov2-large-docs/68/NCT00775268/ICF_001.pdf	https://clinicaltrials.gov/study/NCT00775268
NCT00804128	Click	Click	FEMALE	0	1	1	76	OTHER	OBSERVATIONAL	2008	2008-10-01	2024-01-05	OK	70.53	7.8	9.29	10.3	9.63	13.6	6.9	264	6	2395	0.11	https://storage.googleapis.com/ctgov2-large-docs/28/NCT00804128/ICF_000.pdf	https://clinicaltrials.gov/study/NCT00804128
NCT01300377	Click	Click	ALL	0	1	1	300	OTHER	INTERVENTIONAL	2008	2008-11-01	2018-12-26	OK	70.13	8	8.97	9.9	9.28	17	6.7	225	6	2538	0.09	https://storage.googleapis.com/ctgov2-large-docs/77/NCT01300377/ICF_000.pdf	https://clinicaltrials.gov/study/NCT01300377
NCT00846482	Click	Click	ALL	1	1	1	64	OTHER	INTERVENTIONAL	2008	2008-02-01	2018-12-01	OK	55.58	11.5	12.08	14.3	11.55	36.5	7.4	254	5	2158	0.12	https://storage.googleapis.com/ctgov2-large-docs/82/NCT00846482/ICF_001.pdf	https://clinicaltrials.gov/study/NCT00846482
NCT01073475	Click	Click	ALL	1	1	1	950000	NETWORK	OBSERVATIONAL	2008	2008-05-01	2025-01-31	OK	60.14	9.7	10.53	11.8	10.85	32	7.98	143	3	954	0.15	https://storage.googleapis.com/ctgov2-large-docs/75/NCT01073475/ICF_000.pdf	https://clinicaltrials.gov/study/NCT01073475
NCT01699789	Click	Click	ALL	0	1	1	1246	OTHER	INTERVENTIONAL	2009	2009-01-01	2016-05-31	OK	42.21	12.5	9.57	14.2	12.71	7.75	6.35	2413	99	36971	0.07	https://storage.googleapis.com/ctgov2-large-docs/89/NCT01699789/Prot_SAP_ICF_000.pdf	https://clinicaltrials.gov/study/NCT01699789
NCT00912223	Click	Click	ALL	1	1	1	65	OTHER	INTERVENTIONAL	2009	2009-04-01	2016-08-01	OK	52.7	10.5	8.91	13.4	11.6	3.92308	6.24	2116	99	30810	0.07	https://storage.googleapis.com/ctgov2-large-docs/23/NCT00912223/Prot_SAP_ICF_000.pdf	https://clinicaltrials.gov/study/NCT00912223
NCT00879437	Click	Click	ALL	1	1	0	38	OTHER	INTERVENTIONAL	2009	2009-09-01	2017-10-02	OK	52.39	10.6	9.12	13.9	12.59	14.5	6.47	2539	95	33574	0.08	https://storage.googleapis.com/ctgov2-large-docs/37/NCT00879437/Prot_SAP_ICF_000.pdf	https://clinicaltrials.gov/study/NCT00879437
NCT00902577	Click	Click	ALL	0	1	1	50	NIH	INTERVENTIONAL	2009	2009-08-24	2018-01-31	OK	43.02	12.2	9.57	13.9	12.47	14.2	6.4	2222	76	29858	0.07	https://storage.googleapis.com/ctgov2-large-docs/77/NCT00902577/Prot_SAP_ICF_000.pdf	https://clinicaltrials.gov/study/NCT00902577
NCT00867048	Click	Click	ALL	0	1	1	4688	OTHER	INTERVENTIONAL	2009	2009-04-15	2022-07-27	OK	50.36	11.4	10.08	14.5	12.18	4	6.55	1305	52	16765	0.08	https://storage.googleapis.com/ctgov2-large-docs/48/NCT00867048/Prot_SAP_ICF_000.pdf	https://clinicaltrials.gov/study/NCT00867048
NCT00910650	Click	Click	ALL	0	1	1	14	OTHER	INTERVENTIONAL	2009	2009-10-13	2019-05-30	OK	69.96	10.1	11.65	11	5.87	62	6.72	1114	29	17752	0.06	https://storage.googleapis.com/ctgov2-large-docs/50/NCT00910650/ICF_001.pdf	https://clinicaltrials.gov/study/NCT00910650
NCT00923364	Click	Click	ALL	1	1	0	19	NIH	INTERVENTIONAL	2009	2009-05-07	2017-02-26	OK	56.89	11	10.58	14	11.55	23	6.45	797	22	10607	0.08	https://storage.googleapis.com/ctgov2-large-docs/64/NCT00923364/ICF_001.pdf	https://clinicaltrials.gov/study/NCT00923364
NCT00968864	Click	Click	ALL	1	1	0	53	OTHER	INTERVENTIONAL	2009	2009-08-01	2016-11-01	OK	58.01	10.5	10.63	12.9	10.44	21	6.97	679	22	7074	0.1	https://storage.googleapis.com/ctgov2-large-docs/64/NCT00968864/ICF_001.pdf	https://clinicaltrials.gov/study/NCT00968864
NCT01427595	Click	Click	FEMALE	1	0	0	25	OTHER	INTERVENTIONAL	2009	2009-02-18	2015-01-17	OK	66.27	9.4	10.01	11.9	9.4	19.3333	6.48	527	18	7467	0.07	https://storage.googleapis.com/ctgov2-large-docs/95/NCT01427595/ICF_001.pdf	https://clinicaltrials.gov/study/NCT01427595
NCT00780494	Click	Click	ALL	0	1	1	35	OTHER	INTERVENTIONAL	2009	2009-02-01	2017-12-31	OK	48.64	12.1	11.1	14.7	12.6	17.5	6.84	631	18	6558	0.1	https://storage.googleapis.com/ctgov2-large-docs/94/NCT00780494/ICF_001.pdf	https://clinicaltrials.gov/study/NCT00780494
NCT01445535	Click	Click	ALL	0	1	1	15	NIH	INTERVENTIONAL	2009	2009-01-13	2020-10-22	OK	57.2	10.8	10.86	13.6	11.2	32	6.83	721	17	7788	0.09	https://storage.googleapis.com/ctgov2-large-docs/35/NCT01445535/ICF_001.pdf	https://clinicaltrials.gov/study/NCT01445535
NCT00924326	Click	Click	ALL	0	1	1	43	NIH	INTERVENTIONAL	2009	2009-02-17	2021-11-17	OK	54.05	12.1	11.95	15	11.09	33.5	6.87	658	17	7550	0.09	https://storage.googleapis.com/ctgov2-large-docs/26/NCT00924326/ICF_002.pdf	https://clinicaltrials.gov/study/NCT00924326
NCT00896493	Click	Click	ALL	0	1	1	38	OTHER	INTERVENTIONAL	2009	2009-05-01	2022-12-01	OK	47.62	12.5	11.37	15	12.48	33.5	6.83	656	17	7121	0.09	https://storage.googleapis.com/ctgov2-large-docs/93/NCT00896493/ICF_000.pdf	https://clinicaltrials.gov/study/NCT00896493
NCT00980954	Click	Click	FEMALE	0	1	1	238	NETWORK	INTERVENTIONAL	2009	2009-09-01	2028-08-31	OK	56.18	11.2	10.83	13.3	10.33	40.5	6.56	393	17	5131	0.08	https://storage.googleapis.com/ctgov2-large-docs/54/NCT00980954/ICF_000.pdf	https://clinicaltrials.gov/study/NCT00980954
NCT01030900	Click	Click	ALL	0	1	1	50	NIH	INTERVENTIONAL	2009	2009-10-22	2021-08-06	OK	49.15	11.9	10.89	13.7	11.31	33.5	6.86	677	16	6786	0.1	https://storage.googleapis.com/ctgov2-large-docs/00/NCT01030900/ICF_001.pdf	https://clinicaltrials.gov/study/NCT01030900
NCT00942877	Click	Click	ALL	1	0	0	53	NIH	INTERVENTIONAL	2009	2009-07-18	2023-12-31	OK	63.12	10.6	11.47	12.5	8.59	15.75	7.18	631	15	7373	0.09	https://storage.googleapis.com/ctgov2-large-docs/77/NCT00942877/ICF_001.pdf	https://clinicaltrials.gov/study/NCT00942877
NCT00978250	Click	Click	ALL	0	1	1	95	NIH	INTERVENTIONAL	2009	2009-08-20	2019-04-11	OK	56.08	11.3	11.04	13.1	9.93	33	6.62	517	15	6514	0.08	https://storage.googleapis.com/ctgov2-large-docs/50/NCT00978250/ICF_001.pdf	https://clinicaltrials.gov/study/NCT00978250
NCT01768845	Click	Click	ALL	1	1	1	34	OTHER	INTERVENTIONAL	2009	2009-02-03	2021-04-06	OK	48.13	12.3	11.4	16.2	13.99	33.5	7.13	555	14	5236	0.11	https://storage.googleapis.com/ctgov2-large-docs/45/NCT01768845/ICF_001.pdf	https://clinicaltrials.gov/study/NCT01768845
NCT00923936	Click	Click	ALL	0	1	1	16	NIH	INTERVENTIONAL	2009	2009-04-23	2017-11-08	OK	47.52	12.5	11.69	16.4	13.12	17.4	7.62	616	14	5255	0.12	https://storage.googleapis.com/ctgov2-large-docs/36/NCT00923936/ICF_001.pdf	https://clinicaltrials.gov/study/NCT00923936
NCT00928226	Click	Click	ALL	0	1	1	56	OTHER	INTERVENTIONAL	2009	2009-04-01	2019-12-01	OK	50.57	11.3	10.37	13.3	11.89	18.25	6.88	490	13	4874	0.1	https://storage.googleapis.com/ctgov2-large-docs/26/NCT00928226/ICF_001.pdf	https://clinicaltrials.gov/study/NCT00928226
NCT00945659	Click	Click	ALL	1	0	0	116	OTHER	INTERVENTIONAL	2009	2009-08-01	2017-06-30	OK	56.08	11.3	11.15	14	11.26	69	6.71	640	13	7352	0.09	https://storage.googleapis.com/ctgov2-large-docs/59/NCT00945659/ICF_001.pdf	https://clinicaltrials.gov/study/NCT00945659
NCT00950846	Click	Click	ALL	1	0	0	40	OTHER	INTERVENTIONAL	2009	2009-09-01	2021-02-04	OK	48.84	12	11.19	14.9	12.83	31.5	7.16	564	13	5048	0.11	https://storage.googleapis.com/ctgov2-large-docs/46/NCT00950846/ICF_000.pdf	https://clinicaltrials.gov/study/NCT00950846
NCT01198977	Click	Click	ALL	0	1	1	64	FED	INTERVENTIONAL	2009	2009-10-01	2016-12-01	OK	60.75	9.5	9.28	11.8	10.97	12.4	6.52	505	13	6154	0.08	https://storage.googleapis.com/ctgov2-large-docs/77/NCT01198977/ICF_000.pdf	https://clinicaltrials.gov/study/NCT01198977
NCT00981656	Click	Click	ALL	0	1	1	37	NETWORK	INTERVENTIONAL	2009	2009-11-01	2023-08-15	OK	53.34	12.3	12.07	14.9	10.57	38	6.76	424	13	5271	0.08	https://storage.googleapis.com/ctgov2-large-docs/56/NCT00981656/ICF_001.pdf	https://clinicaltrials.gov/study/NCT00981656
NCT00972309	Click	Click	MALE	0	1	1	41	NIH	INTERVENTIONAL	2009	2009-05-11	2015-02-04	OK	55.58	11.5	11.66	13.5	10.16	32	7.14	572	12	5834	0.1	https://storage.googleapis.com/ctgov2-large-docs/09/NCT00972309/ICF_001.pdf	https://clinicaltrials.gov/study/NCT00972309
NCT00924209	Click	Click	ALL	0	1	1	7	NIH	INTERVENTIONAL	2009	2009-03-01	2011-09-01	OK	50.09	13.6	13.68	17.2	11.56	33	7.31	544	12	5595	0.1	https://storage.googleapis.com/ctgov2-large-docs/09/NCT00924209/ICF_001.pdf	https://clinicaltrials.gov/study/NCT00924209
NCT04666194	Click	Click	ALL	0	1	1	353	OTHER	INTERVENTIONAL	2009	2009-09-01	2019-10-01	OK	51.68	10.9	10.67	12.8	11.84	24	7.7	611	11	4623	0.13	https://storage.googleapis.com/ctgov2-large-docs/94/NCT04666194/Prot_SAP_ICF_000.pdf	https://clinicaltrials.gov/study/NCT04666194
NCT00826241	Click	Click	ALL	0	1	1	58	NIH	INTERVENTIONAL	2009	2009-01-01	2018-07-31	OK	56.59	11.1	11.51	14.1	11.49	21	7.26	504	11	4269	0.12	https://storage.googleapis.com/ctgov2-large-docs/41/NCT00826241/ICF_001.pdf	https://clinicaltrials.gov/study/NCT00826241
NCT00853580	Click	Click	ALL	1	0	0	146	OTHER	INTERVENTIONAL	2009	2009-07-01	2016-12-01	OK	47.62	12.5	11.95	14.8	12.07	71	7.32	571	11	4827	0.12	https://storage.googleapis.com/ctgov2-large-docs/80/NCT00853580/ICF_002.pdf	https://clinicaltrials.gov/study/NCT00853580
NCT01027702	Click	Click	ALL	1	1	0	38	OTHER	INTERVENTIONAL	2009	2009-08-01	2016-11-01	OK	58.11	10.5	11	13.3	11.08	21.3333	7.55	436	11	3561	0.12	https://storage.googleapis.com/ctgov2-large-docs/02/NCT01027702/ICF_001.pdf	https://clinicaltrials.gov/study/NCT01027702
NCT00941655	Click	Click	ALL	0	1	1	15	NIH	INTERVENTIONAL	2009	2009-07-22	2012-06-18	OK	54.46	11.9	11.83	14.5	10.57	34	7.07	414	10	4525	0.09	https://storage.googleapis.com/ctgov2-large-docs/55/NCT00941655/ICF_001.pdf	https://clinicaltrials.gov/study/NCT00941655
NCT00752323	Click	Click	ALL	0	1	1	73	OTHER	INTERVENTIONAL	2009	2009-12-08	2018-10-14	OK	46.3	13	12.09	15.9	12.71	36	6.96	488	10	4927	0.1	https://storage.googleapis.com/ctgov2-large-docs/23/NCT00752323/ICF_001.pdf	https://clinicaltrials.gov/study/NCT00752323
NCT00911079	Click	Click	ALL	0	1	1	13	OTHER	INTERVENTIONAL	2009	2009-12-18	2020-07-23	OK	61.16	9.3	9.5	11.9	11.37	7.375	6.85	358	8	3441	0.1	https://storage.googleapis.com/ctgov2-large-docs/79/NCT00911079/ICF_000.pdf	https://clinicaltrials.gov/study/NCT00911079
NCT01044901	Click	Click	ALL	0	1	1	51	OTHER	OBSERVATIONAL	2009	2009-03-01	2021-02-01	OK	34.36	13.4	11.64	16	14.97	6.8	8.5	847	8	4931	0.17	https://storage.googleapis.com/ctgov2-large-docs/01/NCT01044901/Prot_SAP_ICF_001.pdf	https://clinicaltrials.gov/study/NCT01044901
NCT05200455	Click	Click	ALL	0	1	1	34	OTHER	INTERVENTIONAL	2009	2009-09-18	2021-05-18	OK	60.45	9.6	10.15	12.2	11.6	17	7.14	224	6	1845	0.12	https://storage.googleapis.com/ctgov2-large-docs/55/NCT05200455/ICF_001.pdf	https://clinicaltrials.gov/study/NCT05200455
NCT00958789	Click	Click	ALL	0	1	1	180	INDUSTRY	INTERVENTIONAL	2009	2009-07-01	2019-03-28	OK	44.48	13.7	13.68	16.1	12.02	14	8.24	338	6	2238	0.15	https://storage.googleapis.com/ctgov2-large-docs/89/NCT00958789/ICF_001.pdf	https://clinicaltrials.gov/study/NCT00958789
NCT00831623	Click	Click	MALE	0	1	1	167	OTHER	INTERVENTIONAL	2009	2009-02-17	2019-07-18	OK	43.16	14.2	14.12	16.4	11.61	35	8.76	285	5	1784	0.16	https://storage.googleapis.com/ctgov2-large-docs/23/NCT00831623/ICF_001.pdf	https://clinicaltrials.gov/study/NCT00831623
NCT01797432	Click	Click	ALL	0	1	1	14	OTHER	INTERVENTIONAL	2009	2009-03-01	2015-12-01	OK	51.89	10.8	10.97	13.5	12.82	11	8.24	247	5	1599	0.15	https://storage.googleapis.com/ctgov2-large-docs/32/NCT01797432/ICF_001.pdf	https://clinicaltrials.gov/study/NCT01797432
NCT01038687	Click	Click	FEMALE	0	1	1	36	OTHER	INTERVENTIONAL	2010	2010-01-01	2011-01-01	OK	51.48	11	9.2	14.6	12.13	22	6.1	2195	90	36099	0.06	https://storage.googleapis.com/ctgov2-large-docs/87/NCT01038687/Prot_SAP_ICF_000.pdf	https://clinicaltrials.gov/study/NCT01038687
NCT01002742	Click	Click	ALL	1	1	1	236	OTHER	INTERVENTIONAL	2010	2010-01-01	2013-06-01	OK	52.7	10.5	9.01	13.4	11.49	13	6.51	1991	85	26033	0.08	https://storage.googleapis.com/ctgov2-large-docs/42/NCT01002742/Prot_SAP_ICF_000.pdf	https://clinicaltrials.gov/study/NCT01002742
NCT01141712	Click	Click	ALL	1	1	1	43	OTHER	INTERVENTIONAL	2010	2010-04-01	2016-06-01	OK	52.29	10.7	9.22	13.8	11.89	3.42857	6.4	1849	78	24656	0.07	https://storage.googleapis.com/ctgov2-large-docs/12/NCT01141712/Prot_SAP_ICF_000.pdf	https://clinicaltrials.gov/study/NCT01141712
NCT01090765	Click	Click	MALE	0	1	1	21	NIH	INTERVENTIONAL	2010	2010-02-23	2015-04-17	OK	34.15	13.5	10.39	23.7	18.04	44	7.73	2804	77	23857	0.12	https://storage.googleapis.com/ctgov2-large-docs/65/NCT01090765/Prot_ICF_000.pdf	https://clinicaltrials.gov/study/NCT01090765
NCT01092117	Click	Click	ALL	0	1	1	161	INDUSTRY	INTERVENTIONAL	2010	2010-04-29	2017-12-20	OK	42.21	12.5	10.18	16.4	12.94	19.25	6.86	1906	65	20731	0.09	https://storage.googleapis.com/ctgov2-large-docs/17/NCT01092117/Prot_SAP_ICF_000.pdf	https://clinicaltrials.gov/study/NCT01092117
NCT01182285	Click	Click	ALL	0	1	1	13	NIH	INTERVENTIONAL	2010	2010-09-24	2016-04-28	OK	41.5	12.7	10.73	15.8	12.59	40.5	7.12	1326	39	12971	0.1	https://storage.googleapis.com/ctgov2-large-docs/85/NCT01182285/Prot_ICF_000.pdf	https://clinicaltrials.gov/study/NCT01182285
NCT02339233	Click	Click	ALL	0	1	1	8	OTHER	INTERVENTIONAL	2010	2010-01-01	2019-10-03	OK	42.82	12.2	10.1	14.1	13.17	15.75	7.01	1642	38	16832	0.1	https://storage.googleapis.com/ctgov2-large-docs/33/NCT02339233/Prot_ICF_000.pdf	https://clinicaltrials.gov/study/NCT02339233
NCT00955201	Click	Click	ALL	0	1	1	45	FED	INTERVENTIONAL	2010	2010-01-14	2014-11-14	OK	46	13.1	12.14	14.1	10.39	12.8333	6.92	1530	24	16873	0.09	https://storage.googleapis.com/ctgov2-large-docs/01/NCT00955201/Prot_SAP_ICF_000.pdf	https://clinicaltrials.gov/study/NCT00955201
NCT01092182	Click	Click	ALL	0	1	1	194	NIH	INTERVENTIONAL	2010	2010-03-25	2023-02-16	OK	49.15	11.9	10.4	14	11.84	8.71429	6.28	803	22	10738	0.07	https://storage.googleapis.com/ctgov2-large-docs/82/NCT01092182/ICF_001.pdf	https://clinicaltrials.gov/study/NCT01092182
NCT01211405	Click	Click	ALL	0	1	1	26	INDUSTRY	INTERVENTIONAL	2010	2010-11-10	2016-08-02	OK	56.59	11.1	10.58	13.4	10.91	37	6.25	671	22	9631	0.07	https://storage.googleapis.com/ctgov2-large-docs/05/NCT01211405/ICF_002.pdf	https://clinicaltrials.gov/study/NCT01211405
NCT01130519	Click	Click	ALL	0	1	1	83	NIH	INTERVENTIONAL	2010	2010-05-06	2023-12-01	OK	56.29	11.2	11.01	14.3	11.67	13	6.52	773	20	9284	0.08	https://storage.googleapis.com/ctgov2-large-docs/19/NCT01130519/ICF_001.pdf	https://clinicaltrials.gov/study/NCT01130519
NCT01155583	Click	Click	ALL	0	1	1	45	OTHER	INTERVENTIONAL	2010	2010-06-01	2018-11-06	OK	52.33	12.7	13.09	16.6	12.07	34.5	7.73	913	20	7999	0.11	https://storage.googleapis.com/ctgov2-large-docs/83/NCT01155583/ICF_001.pdf	https://clinicaltrials.gov/study/NCT01155583
NCT01203020	Click	Click	ALL	0	1	1	22	OTHER	INTERVENTIONAL	2010	2010-10-12	2021-09-27	OK	59.13	10.1	9.97	13.3	11.66	35	6.6	705	18	7990	0.09	https://storage.googleapis.com/ctgov2-large-docs/20/NCT01203020/ICF_001.pdf	https://clinicaltrials.gov/study/NCT01203020
NCT01458327	Click	Click	ALL	0	1	1	3	INDUSTRY	INTERVENTIONAL	2010	2010-12-15	2014-06-27	OK	56.79	11	10.82	12.7	10.22	21.3333	6.92	647	18	7247	0.09	https://storage.googleapis.com/ctgov2-large-docs/27/NCT01458327/ICF_002.pdf	https://clinicaltrials.gov/study/NCT01458327
NCT04208243	Click	Click	ALL	1	1	0	83	OTHER	INTERVENTIONAL	2010	2010-09-29	2023-03-22	OK	55.24	9.5	8.76	11	11.13	22.6667	7.5	830	17	7061	0.12	https://storage.googleapis.com/ctgov2-large-docs/43/NCT04208243/Prot_SAP_ICF_000.pdf	https://clinicaltrials.gov/study/NCT04208243
NCT01163487	Click	Click	ALL	0	1	1	17	OTHER	INTERVENTIONAL	2010	2010-08-01	2016-02-01	OK	46.61	12.8	11.95	14.7	11.49	16.75	7.17	582	17	5811	0.1	https://storage.googleapis.com/ctgov2-large-docs/87/NCT01163487/ICF_000.pdf	https://clinicaltrials.gov/study/NCT01163487
NCT01285102	Click	Click	ALL	0	1	1	4	OTHER	INTERVENTIONAL	2010	2010-10-01	2013-01-01	OK	50.7	13.3	13.2	16.6	11.56	13	7.09	506	17	5898	0.09	https://storage.googleapis.com/ctgov2-large-docs/02/NCT01285102/ICF_001.pdf	https://clinicaltrials.gov/study/NCT01285102
NCT01053013	Click	Click	ALL	0	1	1	58	OTHER	INTERVENTIONAL	2010	2010-04-15	2016-04-16	OK	50.57	11.3	10.52	13	11.6	35.5	6.85	727	15	6773	0.11	https://storage.googleapis.com/ctgov2-large-docs/13/NCT01053013/ICF_002.pdf	https://clinicaltrials.gov/study/NCT01053013
NCT01218867	Click	Click	ALL	0	1	1	24	NIH	INTERVENTIONAL	2010	2010-11-10	2015-12-15	OK	54.46	11.9	11.79	14.4	10.57	33.5	6.83	573	15	6461	0.09	https://storage.googleapis.com/ctgov2-large-docs/67/NCT01218867/ICF_001.pdf	https://clinicaltrials.gov/study/NCT01218867
NCT01032603	Click	Click	ALL	1	0	0	197	OTHER	INTERVENTIONAL	2010	2010-06-01	2022-02-18	OK	66.78	9.2	9.58	10.8	8.59	13.2	7	317	14	5769	0.05	https://storage.googleapis.com/ctgov2-large-docs/03/NCT01032603/ICF_001.pdf	https://clinicaltrials.gov/study/NCT01032603
NCT01259063	Click	Click	ALL	0	1	1	33	OTHER	INTERVENTIONAL	2010	2010-12-01	2017-06-01	OK	64.24	10.2	11.1	11.5	8.07	19.6667	7.69	426	14	4354	0.1	https://storage.googleapis.com/ctgov2-large-docs/63/NCT01259063/ICF_001.pdf	https://clinicaltrials.gov/study/NCT01259063
NCT00902044	Click	Click	ALL	1	1	1	36	OTHER	INTERVENTIONAL	2010	2010-02-11	2032-07-01	OK	55.58	11.5	11.45	15.2	12.36	22.6667	6.78	529	13	5905	0.09	https://storage.googleapis.com/ctgov2-large-docs/44/NCT00902044/ICF_000.pdf	https://clinicaltrials.gov/study/NCT00902044
NCT01188096	Click	Click	ALL	1	1	0	23	OTHER	INTERVENTIONAL	2010	2010-08-01	2019-07-01	OK	59.33	10	10.03	12.3	10.62	34	6.87	394	13	4035	0.1	https://storage.googleapis.com/ctgov2-large-docs/96/NCT01188096/ICF_001.pdf	https://clinicaltrials.gov/study/NCT01188096
NCT01206062	Click	Click	ALL	0	1	1	9361	NIH	INTERVENTIONAL	2010	2010-10-01	2019-03-01	OK	57.91	10.6	10.8	13.6	11.6	36	7.08	534	13	5105	0.1	https://storage.googleapis.com/ctgov2-large-docs/62/NCT01206062/ICF_001.pdf	https://clinicaltrials.gov/study/NCT01206062
NCT01052714	Click	Click	ALL	0	1	1	121	FED	INTERVENTIONAL	2010	2010-09-01	2015-05-28	OK	54.86	11.7	12.22	14.3	10.97	37.5	7.28	556	11	5038	0.11	https://storage.googleapis.com/ctgov2-large-docs/14/NCT01052714/ICF_001.pdf	https://clinicaltrials.gov/study/NCT01052714
NCT01417286	Click	Click	FEMALE	0	1	1	69	OTHER	INTERVENTIONAL	2010	2010-12-21	2020-02-20	OK	63.7	8.4	9.95	11.3	11.25	14.6	10.63	720	11	3558	0.2	https://storage.googleapis.com/ctgov2-large-docs/86/NCT01417286/ICF_000.pdf	https://clinicaltrials.gov/study/NCT01417286
NCT02689661	Click	Click	ALL	0	1	1	177	OTHER	OBSERVATIONAL	2010	2010-11-01	2019-12-31	OK	59.33	10	9.98	12.4	10.85	12.6	6.79	559	11	5816	0.1	https://storage.googleapis.com/ctgov2-large-docs/61/NCT02689661/ICF_000.pdf	https://clinicaltrials.gov/study/NCT02689661
NCT01247701	Click	Click	ALL	1	0	0	16	OTHER	INTERVENTIONAL	2010	2010-11-01	2019-10-01	OK	48.43	12.1	11.18	15.3	13.12	12.2	7.06	512	11	4912	0.1	https://storage.googleapis.com/ctgov2-large-docs/01/NCT01247701/ICF_000.pdf	https://clinicaltrials.gov/study/NCT01247701
NCT01134601	Click	Click	ALL	0	1	1	1	NIH	INTERVENTIONAL	2010	2010-05-24	2012-10-22	OK	56.39	11.2	10.89	13.3	10.39	32	6.87	409	10	4643	0.09	https://storage.googleapis.com/ctgov2-large-docs/01/NCT01134601/ICF_001.pdf	https://clinicaltrials.gov/study/NCT01134601
NCT01561495	Click	Click	ALL	0	1	1	1	OTHER	INTERVENTIONAL	2010	2010-06-01	2017-02-03	OK	58.11	10.5	10.37	12.8	10.85	17.25	6.62	470	10	5376	0.09	https://storage.googleapis.com/ctgov2-large-docs/95/NCT01561495/ICF_001.pdf	https://clinicaltrials.gov/study/NCT01561495
NCT02058693	Click	Click	ALL	0	1	1	41	OTHER	INTERVENTIONAL	2010	2010-12-01	2014-12-01	OK	21.24	35	39.82	33.3	-10.13	32.5	5	20	10	20294	0	https://storage.googleapis.com/ctgov2-large-docs/93/NCT02058693/ICF_001.pdf	https://clinicaltrials.gov/study/NCT02058693
NCT01248455	Click	Click	ALL	0	1	1	9	NIH	INTERVENTIONAL	2010	2010-11-01	2015-04-01	OK	55.78	11.4	11.46	13.6	10.33	21.3333	7.02	347	9	3571	0.1	https://storage.googleapis.com/ctgov2-large-docs/55/NCT01248455/ICF_001.pdf	https://clinicaltrials.gov/study/NCT01248455
NCT01167907	Click	Click	ALL	0	1	1	32	OTHER	INTERVENTIONAL	2010	2010-07-01	2017-09-07	OK	56.49	11.1	11.19	14.2	11.96	18.25	6.9	393	9	3842	0.1	https://storage.googleapis.com/ctgov2-large-docs/07/NCT01167907/ICF_001.pdf	https://clinicaltrials.gov/study/NCT01167907
NCT01684722	Click	Click	ALL	0	1	1	1312	OTHER	INTERVENTIONAL	2010	2010-07-01	2019-11-08	OK	68.7	8.5	9.03	11	9.69	14.6	6.59	269	9	3649	0.07	https://storage.googleapis.com/ctgov2-large-docs/22/NCT01684722/ICF_001.pdf	https://clinicaltrials.gov/study/NCT01684722
NCT01845116	Click	Click	ALL	1	1	0	11	OTHER	INTERVENTIONAL	2010	2010-07-01	2020-07-01	OK	54.76	11.8	12.93	15.9	12.54	34.5	8.16	371	9	2501	0.15	https://storage.googleapis.com/ctgov2-large-docs/16/NCT01845116/ICF_001.pdf	https://clinicaltrials.gov/study/NCT01845116
NCT00984165	Click	Click	ALL	0	1	1	18	NIH	INTERVENTIONAL	2010	2010-01-19	2013-01-31	OK	57.1	10.9	11.15	13.3	10.91	35.5	7.28	444	8	4054	0.11	https://storage.googleapis.com/ctgov2-large-docs/65/NCT00984165/ICF_001.pdf	https://clinicaltrials.gov/study/NCT00984165
NCT01341080	Click	Click	ALL	0	1	1	40	OTHER	INTERVENTIONAL	2010	2010-12-28	2018-11-02	OK	52.39	10.6	10.43	21	11.6	17.75	7.47	353	8	2542	0.14	https://storage.googleapis.com/ctgov2-large-docs/80/NCT01341080/ICF_001.pdf	https://clinicaltrials.gov/study/NCT01341080
NCT01201382	Click	Click	ALL	1	0	0	185	OTHER	INTERVENTIONAL	2010	2010-10-01	2017-06-01	OK	49.25	11.8	11.36	14.2	12.24	17.25	7.46	326	7	2629	0.12	https://storage.googleapis.com/ctgov2-large-docs/82/NCT01201382/ICF_000.pdf	https://clinicaltrials.gov/study/NCT01201382
NCT01067586	Click	Click	ALL	0	1	1	359	OTHER	OBSERVATIONAL	2010	2010-02-01	2013-04-01	OK	54.83	9.7	9.8	11	11.42	11.6667	8.17	296	5	1899	0.16	https://storage.googleapis.com/ctgov2-large-docs/86/NCT01067586/ICF_001.pdf	https://clinicaltrials.gov/study/NCT01067586
NCT01287936	Click	Click	ALL	0	1	1	18	INDUSTRY	INTERVENTIONAL	2011	2011-01-01	2015-08-01	OK	53.21	10.3	8.92	14.7	11.77	4.15385	6.33	2191	85	28699	0.08	https://storage.googleapis.com/ctgov2-large-docs/36/NCT01287936/Prot_ICF_000.pdf	https://clinicaltrials.gov/study/NCT01287936
NCT01350336	Click	Click	ALL	0	1	1	284	INDUSTRY	INTERVENTIONAL	2011	2011-04-07	2020-03-17	OK	42.11	12.5	9.66	15	12.76	18.5	6.13	1843	83	28905	0.06	https://storage.googleapis.com/ctgov2-large-docs/36/NCT01350336/Prot_ICF_001.pdf	https://clinicaltrials.gov/study/NCT01350336
NCT01262625	Click	Click	ALL	0	1	1	1050	OTHER	INTERVENTIONAL	2011	2011-05-20	2015-02-01	OK	40.99	12.9	10.32	15.6	13.46	10.2857	6.42	2054	79	28650	0.07	https://storage.googleapis.com/ctgov2-large-docs/25/NCT01262625/Prot_SAP_ICF_000.pdf	https://clinicaltrials.gov/study/NCT01262625
NCT01278927	Click	Click	ALL	0	1	1	711	OTHER	INTERVENTIONAL	2011	2011-01-01	2014-11-01	OK	42.51	12.3	9.83	16.3	13.58	5.27273	6.48	1605	59	20417	0.08	https://storage.googleapis.com/ctgov2-large-docs/27/NCT01278927/Prot_SAP_ICF_000.pdf	https://clinicaltrials.gov/study/NCT01278927
NCT01340495	Click	Click	ALL	0	1	1	70	OTHER	INTERVENTIONAL	2011	2011-06-01	2022-01-01	OK	35.98	12.8	9.71	14.5	14.56	22.5	6.96	1598	45	15558	0.1	https://storage.googleapis.com/ctgov2-large-docs/95/NCT01340495/Prot_SAP_ICF_000.pdf	https://clinicaltrials.gov/study/NCT01340495
NCT01352598	Click	Click	MALE	0	1	1	84	OTHER	INTERVENTIONAL	2011	2011-06-01	2019-04-01	OK	55.54	9.4	8.47	13.2	11.6	6.375	6.9	1252	38	12466	0.1	https://storage.googleapis.com/ctgov2-large-docs/98/NCT01352598/Prot_SAP_ICF_000.pdf	https://clinicaltrials.gov/study/NCT01352598
NCT01402284	Click	Click	ALL	0	1	1	45	NIH	INTERVENTIONAL	2011	2011-07-21	2020-09-24	OK	44.88	13.5	12.15	16.1	12.13	11.8333	6.6	1046	28	12960	0.08	https://storage.googleapis.com/ctgov2-large-docs/84/NCT01402284/ICF_003.pdf	https://clinicaltrials.gov/study/NCT01402284
NCT01302847	Click	Click	ALL	1	0	0	181	NIH	INTERVENTIONAL	2011	2011-04-20	2024-01-20	OK	64.34	10.2	10.3	13.4	10.28	24	5.87	567	26	13163	0.04	https://storage.googleapis.com/ctgov2-large-docs/47/NCT01302847/ICF_000.pdf	https://clinicaltrials.gov/study/NCT01302847
NCT01301183	Click	Click	FEMALE	1	1	0	75	OTHER	INTERVENTIONAL	2011	2011-02-01	2020-03-01	OK	58.92	10.2	9.72	11.8	10.1	22	6.47	623	26	8043	0.08	https://storage.googleapis.com/ctgov2-large-docs/83/NCT01301183/ICF_002.pdf	https://clinicaltrials.gov/study/NCT01301183
NCT01786564	Click	Click	ALL	0	1	0	120	OTHER	OBSERVATIONAL	2011	2011-12-06	2019-09-30	OK	51.48	11	9.96	13.5	12.42	24.6667	7.13	1085	20	10690	0.1	https://storage.googleapis.com/ctgov2-large-docs/64/NCT01786564/Prot_SAP_ICF_001.pdf	https://clinicaltrials.gov/study/NCT01786564
NCT01625611	Click	Click	ALL	0	1	0	59	OTHER	INTERVENTIONAL	2011	2011-02-01	2021-06-30	OK	56.59	11.1	11	13.7	11.2	26	6.62	830	20	9840	0.08	https://storage.googleapis.com/ctgov2-large-docs/11/NCT01625611/ICF_001.pdf	https://clinicaltrials.gov/study/NCT01625611
NCT01324141	Click	Click	ALL	0	1	1	6	NIH	INTERVENTIONAL	2011	2011-03-18	2015-04-15	OK	46.61	12.8	11.63	14.8	11.44	37.5	6.73	648	19	7354	0.09	https://storage.googleapis.com/ctgov2-large-docs/41/NCT01324141/ICF_001.pdf	https://clinicaltrials.gov/study/NCT01324141
NCT01364480	Click	Click	ALL	0	1	1	1	OTHER	INTERVENTIONAL	2011	2011-05-01	2022-11-26	OK	50.26	11.4	10.45	14.3	12.88	18.25	6.62	881	19	9276	0.09	https://storage.googleapis.com/ctgov2-large-docs/80/NCT01364480/ICF_001.pdf	https://clinicaltrials.gov/study/NCT01364480
NCT00998010	Click	Click	ALL	0	1	1	24	OTHER	INTERVENTIONAL	2011	2011-10-03	2018-04-20	OK	39.04	24	27.65	23.7	-2.31	30	10.9	27	18	392	0.07	https://storage.googleapis.com/ctgov2-large-docs/10/NCT00998010/ICF_001.pdf	https://clinicaltrials.gov/study/NCT00998010
NCT01399372	Click	Click	ALL	0	1	1	91	NETWORK	INTERVENTIONAL	2011	2011-09-01	2022-05-20	OK	54.46	11.9	11.39	14.3	10.45	35	6.66	471	17	6360	0.07	https://storage.googleapis.com/ctgov2-large-docs/72/NCT01399372/ICF_001.pdf	https://clinicaltrials.gov/study/NCT01399372
NCT01468311	Click	Click	ALL	0	1	1	6	NIH	INTERVENTIONAL	2011	2011-10-11	2020-10-22	OK	52.73	12.6	12.58	15.5	10.86	34.5	7.07	668	16	7147	0.09	https://storage.googleapis.com/ctgov2-large-docs/11/NCT01468311/ICF_001.pdf	https://clinicaltrials.gov/study/NCT01468311
NCT01463423	Click	Click	ALL	0	1	1	256	OTHER	INTERVENTIONAL	2011	2011-10-21	2022-02-07	OK	47.52	12.5	11.73	15.2	12.65	16.5	7.08	617	16	5966	0.1	https://storage.googleapis.com/ctgov2-large-docs/23/NCT01463423/ICF_000.pdf	https://clinicaltrials.gov/study/NCT01463423
NCT01437449	Click	Click	ALL	1	1	1	27	OTHER	INTERVENTIONAL	2011	2011-10-01	2019-08-01	OK	46.1	13	12.24	16.6	13.41	22	7.22	629	16	5864	0.11	https://storage.googleapis.com/ctgov2-large-docs/49/NCT01437449/ICF_001.pdf	https://clinicaltrials.gov/study/NCT01437449
NCT01228318	Click	Click	ALL	0	1	0	63	OTHER	INTERVENTIONAL	2011	2011-01-01	2017-04-13	OK	57.2	10.8	10.89	13.6	11.03	31.5	7.01	527	15	5617	0.09	https://storage.googleapis.com/ctgov2-large-docs/18/NCT01228318/ICF_000.pdf	https://clinicaltrials.gov/study/NCT01228318
NCT01441063	Click	Click	ALL	0	1	1	8	NIH	INTERVENTIONAL	2011	2011-09-13	2020-10-05	OK	47.83	12.4	11.32	14.7	12.13	33.5	6.83	560	14	5860	0.1	https://storage.googleapis.com/ctgov2-large-docs/63/NCT01441063/ICF_001.pdf	https://clinicaltrials.gov/study/NCT01441063
NCT01273155	Click	Click	ALL	0	1	1	72	NIH	INTERVENTIONAL	2011	2011-01-10	2017-10-25	OK	55.68	11.4	11	13.4	10.16	32.5	6.52	419	13	5629	0.07	https://storage.googleapis.com/ctgov2-large-docs/55/NCT01273155/ICF_001.pdf	https://clinicaltrials.gov/study/NCT01273155
NCT01295944	Click	Click	ALL	0	1	1	35	NIH	INTERVENTIONAL	2011	2011-04-27	2021-05-14	OK	55.47	11.5	11.33	14.7	11.32	34	6.96	480	13	5053	0.09	https://storage.googleapis.com/ctgov2-large-docs/44/NCT01295944/ICF_001.pdf	https://clinicaltrials.gov/study/NCT01295944
NCT01544335	Click	Click	FEMALE	0	1	1	270	OTHER	OBSERVATIONAL	2011	2011-12-01	2020-09-01	OK	47.12	12.7	11.43	15.7	12.6	8.83333	6.74	330	13	3859	0.09	https://storage.googleapis.com/ctgov2-large-docs/35/NCT01544335/ICF_001.pdf	https://clinicaltrials.gov/study/NCT01544335
NCT01369875	Click	Click	ALL	0	1	1	2	NIH	INTERVENTIONAL	2011	2011-06-17	2012-02-14	OK	54.97	11.7	11.61	13.9	10.33	34.5	6.93	507	12	5748	0.09	https://storage.googleapis.com/ctgov2-large-docs/75/NCT01369875/ICF_001.pdf	https://clinicaltrials.gov/study/NCT01369875
NCT01191840	Click	Click	ALL	0	1	1	509	OTHER	INTERVENTIONAL	2011	2011-02-01	2017-03-04	OK	55.58	11.5	11.99	15	12.19	22.6667	7.75	605	12	5001	0.12	https://storage.googleapis.com/ctgov2-large-docs/40/NCT01191840/ICF_002.pdf	https://clinicaltrials.gov/study/NCT01191840
NCT01424722	Click	Click	ALL	0	1	1	2258	INDUSTRY	INTERVENTIONAL	2011	2011-08-01	2017-06-01	OK	66.67	9.3	10.41	11.8	9.69	11.8	6.64	391	12	4373	0.09	https://storage.googleapis.com/ctgov2-large-docs/22/NCT01424722/ICF_002.pdf	https://clinicaltrials.gov/study/NCT01424722
NCT01428245	Click	Click	FEMALE	1	0	0	3	OTHER	INTERVENTIONAL	2011	2011-04-22	2013-05-14	OK	67.59	8.9	9.61	10.9	8.99	12.4	6.66	396	11	4911	0.08	https://storage.googleapis.com/ctgov2-large-docs/45/NCT01428245/ICF_001.pdf	https://clinicaltrials.gov/study/NCT01428245
NCT01192464	Click	Click	ALL	1	1	1	18	OTHER	INTERVENTIONAL	2011	2011-05-10	2033-10-01	OK	56.39	11.2	10.98	14	11.49	15.25	6.68	459	11	5333	0.09	https://storage.googleapis.com/ctgov2-large-docs/64/NCT01192464/ICF_000.pdf	https://clinicaltrials.gov/study/NCT01192464
NCT01264081	Click	Click	ALL	0	1	1	34	NIH	INTERVENTIONAL	2011	2011-05-20	2013-11-22	OK	54.26	12	12.01	14.4	10.45	32.5	7.13	464	11	4878	0.1	https://storage.googleapis.com/ctgov2-large-docs/81/NCT01264081/ICF_001.pdf	https://clinicaltrials.gov/study/NCT01264081
NCT01348828	Click	Click	ALL	0	1	1	49	INDUSTRY	INTERVENTIONAL	2011	2011-10-19	2018-03-20	OK	47.72	12.4	11.82	14.8	12.25	22.3333	7.11	520	11	4624	0.11	https://storage.googleapis.com/ctgov2-large-docs/28/NCT01348828/ICF_001.pdf	https://clinicaltrials.gov/study/NCT01348828
NCT01373424	Click	Click	ALL	0	1	1	3265	OTHER	OBSERVATIONAL	2011	2011-01-01	2020-09-30	OK	59.13	10.1	10.07	12	10.33	22.3333	6.54	472	11	5426	0.09	https://storage.googleapis.com/ctgov2-large-docs/24/NCT01373424/ICF_000.pdf	https://clinicaltrials.gov/study/NCT01373424
NCT01555905	Click	Click	ALL	1	1	1	17	OTHER	INTERVENTIONAL	2011	2011-04-01	2022-03-01	OK	60.45	9.6	9.6	13.3	12.65	19.3333	6.6	387	11	4043	0.1	https://storage.googleapis.com/ctgov2-large-docs/05/NCT01555905/ICF_001.pdf	https://clinicaltrials.gov/study/NCT01555905
NCT01391234	Click	Click	ALL	0	1	1	28	OTHER	INTERVENTIONAL	2011	2011-06-01	2015-05-01	OK	20.05	18.9	19.48	25	18.29	23	16.93	17	11	34	0.5	https://storage.googleapis.com/ctgov2-large-docs/34/NCT01391234/ICF_001.pdf	https://clinicaltrials.gov/study/NCT01391234
NCT01431573	Click	Click	ALL	0	1	1	8	OTHER	INTERVENTIONAL	2011	2011-07-01	2016-08-01	OK	53.75	12.2	12.65	15	11.2	15	7.48	521	11	4661	0.11	https://storage.googleapis.com/ctgov2-large-docs/73/NCT01431573/ICF_000.pdf	https://clinicaltrials.gov/study/NCT01431573
NCT01306045	Click	Click	ALL	0	1	1	647	NIH	INTERVENTIONAL	2011	2011-02-08	2024-12-31	OK	47.42	12.5	11.55	14.7	12.02	17.5	6.74	456	10	4809	0.09	https://storage.googleapis.com/ctgov2-large-docs/45/NCT01306045/ICF_001.pdf	https://clinicaltrials.gov/study/NCT01306045
NCT01441115	Click	Click	ALL	0	1	1	2	NIH	INTERVENTIONAL	2011	2011-09-06	2013-04-24	OK	59.84	9.8	9.51	11.3	9.75	21.3333	6.63	376	10	4525	0.08	https://storage.googleapis.com/ctgov2-large-docs/15/NCT01441115/ICF_001.pdf	https://clinicaltrials.gov/study/NCT01441115
NCT02306122	Click	Click	ALL	0	1	1	2697	OTHER	INTERVENTIONAL	2011	2011-03-01	2014-02-01	OK	50.26	11.4	10.4	14.1	12.47	18.5	6.96	298	10	3003	0.1	https://storage.googleapis.com/ctgov2-large-docs/22/NCT02306122/ICF_000.pdf	https://clinicaltrials.gov/study/NCT02306122
NCT01726582	Click	Click	ALL	0	1	1	229	OTHER	INTERVENTIONAL	2011	2011-11-01	2022-04-11	OK	66.57	9.3	10.11	12.1	9.86	74	6.94	308	10	3781	0.08	https://storage.googleapis.com/ctgov2-large-docs/82/NCT01726582/ICF_001.pdf	https://clinicaltrials.gov/study/NCT01726582
NCT01294358	Click	Click	ALL	0	1	1	7	NIH	INTERVENTIONAL	2011	2011-01-26	2014-07-23	OK	55.07	11.7	11.78	14.6	11.26	22.6667	7.17	406	9	3920	0.1	https://storage.googleapis.com/ctgov2-large-docs/58/NCT01294358/ICF_001.pdf	https://clinicaltrials.gov/study/NCT01294358
NCT01323309	Click	Click	ALL	0	1	1	346	OTHER	OBSERVATIONAL	2011	2011-03-22	2023-02-22	OK	60.85	9.4	9.26	11.5	10.85	12.2	6.65	326	9	3639	0.09	https://storage.googleapis.com/ctgov2-large-docs/09/NCT01323309/ICF_000.pdf	https://clinicaltrials.gov/study/NCT01323309
NCT01338987	Click	Click	ALL	1	1	0	76	NIH	INTERVENTIONAL	2011	2011-04-19	2020-11-19	OK	59.43	10	10.34	12.8	11.31	35.5	7.05	415	9	3741	0.11	https://storage.googleapis.com/ctgov2-large-docs/87/NCT01338987/ICF_003.pdf	https://clinicaltrials.gov/study/NCT01338987
NCT01377753	Click	Click	MALE	0	1	1	15	NIH	INTERVENTIONAL	2011	2011-08-12	2018-07-31	OK	55.07	11.7	11.84	14.1	10.57	21.6667	7.35	363	9	3531	0.1	https://storage.googleapis.com/ctgov2-large-docs/53/NCT01377753/ICF_001.pdf	https://clinicaltrials.gov/study/NCT01377753
NCT01479348	Click	Click	ALL	0	1	1	5	NIH	INTERVENTIONAL	2011	2011-11-01	2019-01-11	OK	55.98	11.3	11.38	13.8	10.62	21.6667	7.04	372	9	3730	0.1	https://storage.googleapis.com/ctgov2-large-docs/48/NCT01479348/ICF_001.pdf	https://clinicaltrials.gov/study/NCT01479348
NCT01471639	Click	Click	ALL	0	1	1	37	OTHER	INTERVENTIONAL	2011	2011-11-01	2012-06-01	OK	58.72	10.3	10.83	13	11.43	18	7.5	363	9	2946	0.12	https://storage.googleapis.com/ctgov2-large-docs/39/NCT01471639/ICF_001.pdf	https://clinicaltrials.gov/study/NCT01471639
NCT01483664	Click	Click	ALL	0	1	1	314	OTHER	OBSERVATIONAL	2011	2011-11-01	2024-11-01	OK	60.85	9.4	9.45	11.8	11.08	12.2	6.88	308	9	3134	0.1	https://storage.googleapis.com/ctgov2-large-docs/64/NCT01483664/ICF_000.pdf	https://clinicaltrials.gov/study/NCT01483664
NCT01300429	Click	Click	ALL	0	1	1	30	OTHER	OBSERVATIONAL	2011	2011-02-08	2021-01-05	OK	59.94	9.8	9.87	11.7	10.39	16.25	7.06	272	8	2792	0.1	https://storage.googleapis.com/ctgov2-large-docs/29/NCT01300429/ICF_000.pdf	https://clinicaltrials.gov/study/NCT01300429
NCT01475162	Click	Click	ALL	0	1	1	14	OTHER	INTERVENTIONAL	2011	2011-08-08	2018-09-29	OK	67.69	8.9	10.06	11.8	10.04	35	7.04	289	8	3075	0.09	https://storage.googleapis.com/ctgov2-large-docs/62/NCT01475162/ICF_000.pdf	https://clinicaltrials.gov/study/NCT01475162
NCT01419535	Click	Click	ALL	0	1	1	19	NIH	INTERVENTIONAL	2011	2011-11-29	2015-11-24	OK	56.79	11	11.45	13.3	10.86	34	7.34	534	8	4756	0.11	https://storage.googleapis.com/ctgov2-large-docs/35/NCT01419535/ICF_001.pdf	https://clinicaltrials.gov/study/NCT01419535
NCT02056626	Click	Click	ALL	0	1	1	44	OTHER	INTERVENTIONAL	2011	2011-03-01	2018-12-31	OK	57.61	10.7	11.41	13.5	11.31	11.5	7.74	357	8	2662	0.13	https://storage.googleapis.com/ctgov2-large-docs/26/NCT02056626/ICF_001.pdf	https://clinicaltrials.gov/study/NCT02056626
NCT01483807	Click	Click	ALL	0	1	1	20	FED	INTERVENTIONAL	2011	2011-08-01	2017-12-31	OK	57.2	10.8	11.13	15.1	13.23	31	7.28	298	7	2888	0.1	https://storage.googleapis.com/ctgov2-large-docs/07/NCT01483807/ICF_001.pdf	https://clinicaltrials.gov/study/NCT01483807
NCT01295515	Click	Click	ALL	0	1	1	7	NIH	INTERVENTIONAL	2011	2011-02-11	2017-05-31	OK	49.86	11.6	10.82	13.1	11.2	35.5	7.22	424	6	3662	0.12	https://storage.googleapis.com/ctgov2-large-docs/15/NCT01295515/ICF_000.pdf	https://clinicaltrials.gov/study/NCT01295515
NCT01390298	Click	Click	ALL	0	1	1	55	OTHER	OBSERVATIONAL	2011	2011-07-01	2017-05-01	OK	58.21	10.5	10.73	12.9	11.14	11.1667	6.99	250	6	2359	0.11	https://storage.googleapis.com/ctgov2-large-docs/98/NCT01390298/ICF_001.pdf	https://clinicaltrials.gov/study/NCT01390298
NCT01528228	Click	Click	ALL	0	1	0	20	OTHER	INTERVENTIONAL	2011	2011-07-01	2012-04-01	OK	53	10.4	10.6	12.3	12.36	11	8.08	255	5	1637	0.16	https://storage.googleapis.com/ctgov2-large-docs/28/NCT01528228/ICF_001.pdf	https://clinicaltrials.gov/study/NCT01528228
NCT01601652	Click	Click	ALL	1	0	0	12	OTHER	INTERVENTIONAL	2011	2011-11-01	2018-12-01	OK	68.81	8.5	9.4	11.2	10.1	12.2	6.73	202	5	2399	0.08	https://storage.googleapis.com/ctgov2-large-docs/52/NCT01601652/ICF_001.pdf	https://clinicaltrials.gov/study/NCT01601652
NCT01287104	Click	Click	ALL	1	1	0	34	NIH	INTERVENTIONAL	2011	2011-01-29	2018-06-28	OK	48.74	12	12.22	14.2	11.78	36	8.02	180	4	1253	0.14	https://storage.googleapis.com/ctgov2-large-docs/04/NCT01287104/ICF_001.pdf	https://clinicaltrials.gov/study/NCT01287104
NCT01496872	Click	Click	ALL	1	0	0	100	OTHER	OBSERVATIONAL	2011	2011-08-01	2014-08-01	OK	48.33	12.2	10.96	14.4	12.25	10.5	7.05	166	4	1759	0.09	https://storage.googleapis.com/ctgov2-large-docs/72/NCT01496872/ICF_001.pdf	https://clinicaltrials.gov/study/NCT01496872
NCT02365883	Click	Click	MALE	0	1	1	22	OTHER	OBSERVATIONAL	2011	2011-09-01	2019-06-03	OK	49.86	11.6	11.84	14.3	12.76	13.4	8.14	146	3	939	0.16	https://storage.googleapis.com/ctgov2-large-docs/83/NCT02365883/ICF_000.pdf	https://clinicaltrials.gov/study/NCT02365883
NCT01519817	Click	Click	ALL	0	1	1	34	NIH	INTERVENTIONAL	2012	2012-01-05	2016-09-01	OK	93.3	1.1	1.4	1.2	-2.01	0.75	19.6	2	83	7	0.29	https://storage.googleapis.com/ctgov2-large-docs/17/NCT01519817/Prot_SAP_ICF_000.pdf	https://clinicaltrials.gov/study/NCT01519817
NCT01414608	Click	Click	FEMALE	0	1	1	926	NETWORK	INTERVENTIONAL	2012	2012-01-09	2021-07-09	OK	51.68	10.9	9.46	14	12.01	25	6.41	1926	80	25740	0.07	https://storage.googleapis.com/ctgov2-large-docs/08/NCT01414608/Prot_SAP_ICF_000.pdf	https://clinicaltrials.gov/study/NCT01414608
NCT01246063	Click	Click	ALL	0	1	1	40	OTHER	INTERVENTIONAL	2012	2012-05-14	2018-03-23	OK	43.22	12.1	9.87	15.5	12.47	13.4	6.73	1702	60	18767	0.09	https://storage.googleapis.com/ctgov2-large-docs/63/NCT01246063/Prot_SAP_ICF_000.pdf	https://clinicaltrials.gov/study/NCT01246063
NCT01547806	Click	Click	ALL	0	1	1	49	NIH	INTERVENTIONAL	2012	2012-02-22	2018-01-11	OK	59.41	20.4	24.78	16.2	-9.21	12.75	3.24	105	49	73565	0	https://storage.googleapis.com/ctgov2-large-docs/06/NCT01547806/Prot_SAP_ICF_000.pdf	https://clinicaltrials.gov/study/NCT01547806
NCT01376778	Click	Click	FEMALE	1	1	1	399	OTHER	INTERVENTIONAL	2012	2012-04-01	2021-06-30	OK	51.48	11	9.87	15	12.24	14	6.71	1701	46	19256	0.09	https://storage.googleapis.com/ctgov2-large-docs/78/NCT01376778/Prot_SAP_ICF_000.pdf	https://clinicaltrials.gov/study/NCT01376778
NCT01597778	Click	Click	ALL	0	1	1	368	OTHER	INTERVENTIONAL	2012	2012-06-01	2020-09-11	OK	59.53	9.9	9.13	12.4	10.91	13.8	6.03	729	42	12807	0.06	https://storage.googleapis.com/ctgov2-large-docs/78/NCT01597778/ICF_002.pdf	https://clinicaltrials.gov/study/NCT01597778
NCT01885299	Click	Click	ALL	1	1	1	50000	OTHER	OBSERVATIONAL	2012	2012-03-01	2030-12-01	OK	36.39	12.6	9.9	17.1	15.83	4.36364	7.79	1121	27	8772	0.13	https://storage.googleapis.com/ctgov2-large-docs/99/NCT01885299/Prot_ICF_000.pdf	https://clinicaltrials.gov/study/NCT01885299
NCT01555541	Click	Click	ALL	0	1	1	19	OTHER	INTERVENTIONAL	2012	2012-05-25	2021-07-01	OK	57.71	10.7	10.52	14.1	11.89	17.5	6.45	835	26	10058	0.08	https://storage.googleapis.com/ctgov2-large-docs/41/NCT01555541/ICF_001.pdf	https://clinicaltrials.gov/study/NCT01555541
NCT01750411	Click	Click	ALL	1	1	1	87	OTHER	OBSERVATIONAL	2012	2012-12-01	2021-01-15	OK	55.47	11.5	10.96	14.1	10.86	20.6667	6.36	823	26	12287	0.07	https://storage.googleapis.com/ctgov2-large-docs/11/NCT01750411/ICF_000.pdf	https://clinicaltrials.gov/study/NCT01750411
NCT01593696	Click	Click	ALL	1	1	0	53	NIH	INTERVENTIONAL	2012	2012-06-29	2017-10-02	OK	52.53	12.6	12.12	15.2	10.39	32	6.61	710	23	10001	0.07	https://storage.googleapis.com/ctgov2-large-docs/96/NCT01593696/ICF_001.pdf	https://clinicaltrials.gov/study/NCT01593696
NCT01590433	Click	Click	FEMALE	0	1	1	249	OTHER	INTERVENTIONAL	2012	2012-03-01	2019-01-01	OK	37.84	14.1	12.22	16.3	12.94	17.5	7.22	1244	23	12034	0.1	https://storage.googleapis.com/ctgov2-large-docs/33/NCT01590433/Prot_SAP_ICF_000.pdf	https://clinicaltrials.gov/study/NCT01590433
NCT01468922	Click	Click	ALL	0	1	1	32	NIH	INTERVENTIONAL	2012	2012-01-23	2016-02-11	OK	53.14	12.4	11.69	14.4	9.75	32	6.31	536	22	9203	0.06	https://storage.googleapis.com/ctgov2-large-docs/22/NCT01468922/ICF_001.pdf	https://clinicaltrials.gov/study/NCT01468922
NCT01529827	Click	Click	ALL	1	1	1	94	OTHER	INTERVENTIONAL	2012	2012-02-28	2019-08-29	OK	57.87	8.5	9.2	11.7	12.06	7.75	10.87	1082	21	5043	0.21	https://storage.googleapis.com/ctgov2-large-docs/27/NCT01529827/ICF_001.pdf	https://clinicaltrials.gov/study/NCT01529827
NCT01550315	Click	Click	ALL	0	1	0	27	OTHER	INTERVENTIONAL	2012	2012-04-01	2021-09-01	OK	51.89	10.8	9.99	12.1	11.02	11	7.35	1076	21	9499	0.11	https://storage.googleapis.com/ctgov2-large-docs/15/NCT01550315/Prot_SAP_ICF_000.pdf	https://clinicaltrials.gov/study/NCT01550315
NCT01921517	Click	Click	FEMALE	0	1	1	117	OTHER	INTERVENTIONAL	2012	2012-09-01	2019-06-20	OK	50.57	11.3	10.42	13.5	12.36	26.6667	6.61	1016	21	10564	0.1	https://storage.googleapis.com/ctgov2-large-docs/17/NCT01921517/Prot_SAP_ICF_000.pdf	https://clinicaltrials.gov/study/NCT01921517
NCT01610206	Click	Click	FEMALE	0	1	1	148	OTHER	INTERVENTIONAL	2012	2012-09-01	2020-12-31	OK	53.75	12.2	11.75	14.6	10.62	71	6.86	587	20	7392	0.08	https://storage.googleapis.com/ctgov2-large-docs/06/NCT01610206/ICF_000.pdf	https://clinicaltrials.gov/study/NCT01610206
NCT01495598	Click	Click	ALL	0	1	1	28	NIH	INTERVENTIONAL	2012	2012-01-10	2022-05-17	OK	45.39	13.3	11.99	15.4	11.67	11	6.6	774	19	9367	0.08	https://storage.googleapis.com/ctgov2-large-docs/98/NCT01495598/ICF_001.pdf	https://clinicaltrials.gov/study/NCT01495598
NCT01554371	Click	Click	ALL	0	1	1	44	OTHER	INTERVENTIONAL	2012	2012-03-27	2019-12-31	OK	60.14	9.7	9.65	12	10.56	7.125	6.53	617	19	6803	0.09	https://storage.googleapis.com/ctgov2-large-docs/71/NCT01554371/ICF_001.pdf	https://clinicaltrials.gov/study/NCT01554371
NCT01466972	Click	Click	FEMALE	0	1	1	30	OTHER	INTERVENTIONAL	2012	2012-04-27	2019-10-02	OK	58.82	10.2	10.15	12.4	10.44	11.1667	6.73	718	19	7534	0.1	https://storage.googleapis.com/ctgov2-large-docs/72/NCT01466972/ICF_001.pdf	https://clinicaltrials.gov/study/NCT01466972
NCT01589302	Click	Click	ALL	0	1	1	154	OTHER	INTERVENTIONAL	2012	2012-05-21	2023-12-31	OK	55.68	11.4	11.32	14.6	11.55	22.3333	6.8	724	19	8267	0.09	https://storage.googleapis.com/ctgov2-large-docs/02/NCT01589302/ICF_000.pdf	https://clinicaltrials.gov/study/NCT01589302
NCT01596751	Click	Click	ALL	0	1	1	67	OTHER	INTERVENTIONAL	2012	2012-07-12	2019-07-05	OK	60.18	11.8	12.73	13.1	7.49	16.5	7.13	719	19	8497	0.08	https://storage.googleapis.com/ctgov2-large-docs/51/NCT01596751/ICF_001.pdf	https://clinicaltrials.gov/study/NCT01596751
NCT01688999	Click	Click	ALL	0	1	1	69	NIH	INTERVENTIONAL	2012	2012-09-11	2020-09-14	OK	55.47	11.5	11.24	13.8	10.62	22.3333	6.65	711	19	8665	0.08	https://storage.googleapis.com/ctgov2-large-docs/99/NCT01688999/ICF_003.pdf	https://clinicaltrials.gov/study/NCT01688999
NCT01670877	Click	Click	ALL	0	1	1	56	OTHER	INTERVENTIONAL	2012	2012-12-11	2021-03-11	OK	54.97	11.7	11.65	14.5	11.2	15.25	6.85	810	19	8999	0.09	https://storage.googleapis.com/ctgov2-large-docs/77/NCT01670877/ICF_001.pdf	https://clinicaltrials.gov/study/NCT01670877
NCT01525082	Click	Click	ALL	0	1	1	20	OTHER	INTERVENTIONAL	2012	2012-12-01	2019-12-31	OK	48.64	12.1	11.22	15	13.06	13.6	7	695	19	6743	0.1	https://storage.googleapis.com/ctgov2-large-docs/82/NCT01525082/ICF_001.pdf	https://clinicaltrials.gov/study/NCT01525082
NCT01681810	Click	Click	ALL	0	1	0	20	INDIV	INTERVENTIONAL	2012	2012-10-01	2018-03-08	OK	57.4	10.8	10.5	13.4	11.08	71	6.48	764	18	9684	0.08	https://storage.googleapis.com/ctgov2-large-docs/10/NCT01681810/ICF_001.pdf	https://clinicaltrials.gov/study/NCT01681810
NCT01454596	Click	Click	ALL	0	1	1	18	NIH	INTERVENTIONAL	2012	2012-05-16	2019-01-17	OK	54.36	11.9	11.77	14.8	10.97	34	6.81	649	17	7579	0.09	https://storage.googleapis.com/ctgov2-large-docs/96/NCT01454596/ICF_001.pdf	https://clinicaltrials.gov/study/NCT01454596
NCT01675141	Click	Click	ALL	0	1	1	11	NIH	INTERVENTIONAL	2012	2012-08-20	2017-03-10	OK	53.44	12.3	12.17	15.4	11.2	21.6667	6.89	595	17	6626	0.09	https://storage.googleapis.com/ctgov2-large-docs/41/NCT01675141/ICF_001.pdf	https://clinicaltrials.gov/study/NCT01675141
NCT01434602	Click	Click	ALL	0	1	1	86	NIH	INTERVENTIONAL	2012	2012-10-02	2021-07-13	OK	52.53	12.6	12.49	16.5	11.73	31.5	6.98	604	17	6725	0.09	https://storage.googleapis.com/ctgov2-large-docs/02/NCT01434602/ICF_001.pdf	https://clinicaltrials.gov/study/NCT01434602
NCT01720316	Click	Click	ALL	0	1	1	2	OTHER	INTERVENTIONAL	2012	2012-12-10	2017-05-31	OK	60.24	9.7	9.35	11.1	9.98	15.6	6.6	655	17	7731	0.08	https://storage.googleapis.com/ctgov2-large-docs/16/NCT01720316/ICF_000.pdf	https://clinicaltrials.gov/study/NCT01720316
NCT01583686	Click	Click	ALL	0	1	1	15	NIH	INTERVENTIONAL	2012	2012-05-04	2018-12-17	OK	54.46	11.9	11.73	14.6	10.91	33.5	6.79	614	16	7090	0.09	https://storage.googleapis.com/ctgov2-large-docs/86/NCT01583686/ICF_001.pdf	https://clinicaltrials.gov/study/NCT01583686
NCT01610570	Click	Click	ALL	1	1	1	8	NIH	INTERVENTIONAL	2012	2012-05-10	2014-05-21	OK	54.97	11.7	11.41	13.8	10.1	32.5	6.79	481	16	5997	0.08	https://storage.googleapis.com/ctgov2-large-docs/70/NCT01610570/ICF_000.pdf	https://clinicaltrials.gov/study/NCT01610570
NCT01389024	Click	Click	ALL	1	0	0	28	OTHER	INTERVENTIONAL	2012	2012-08-16	2022-05-24	OK	61.87	9.1	8.7	11	10.38	8.42857	6.35	576	15	6930	0.08	https://storage.googleapis.com/ctgov2-large-docs/24/NCT01389024/ICF_001.pdf	https://clinicaltrials.gov/study/NCT01389024
NCT01748825	Click	Click	ALL	0	1	1	67	NIH	INTERVENTIONAL	2012	2012-12-19	2020-05-19	OK	54.56	11.9	11.47	14.3	10.57	33.5	6.45	505	15	6849	0.07	https://storage.googleapis.com/ctgov2-large-docs/25/NCT01748825/ICF_001.pdf	https://clinicaltrials.gov/study/NCT01748825
NCT01468831	Click	Click	ALL	0	1	1	9	NIH	INTERVENTIONAL	2012	2012-03-28	2021-03-18	OK	61.06	9.4	9.21	11.3	10.44	64	6.68	501	14	5288	0.09	https://storage.googleapis.com/ctgov2-large-docs/31/NCT01468831/ICF_002.pdf	https://clinicaltrials.gov/study/NCT01468831
NCT01621568	Click	Click	ALL	0	1	1	56	NIH	INTERVENTIONAL	2012	2012-05-15	2023-12-03	OK	54.56	11.9	11.8	14.9	11.38	22.3333	6.78	552	14	6124	0.09	https://storage.googleapis.com/ctgov2-large-docs/68/NCT01621568/ICF_001.pdf	https://clinicaltrials.gov/study/NCT01621568
NCT01596699	Click	Click	ALL	1	1	0	16	OTHER	INTERVENTIONAL	2012	2012-05-24	2019-06-01	OK	63.32	10.6	11.39	13.7	9.99	16.5	7.1	523	14	6073	0.09	https://storage.googleapis.com/ctgov2-large-docs/99/NCT01596699/ICF_001.pdf	https://clinicaltrials.gov/study/NCT01596699
NCT01683994	Click	Click	MALE	0	1	1	49	NIH	INTERVENTIONAL	2012	2012-09-07	2019-01-16	OK	53.85	12.1	11.84	14.8	10.68	32.5	6.86	473	14	5631	0.08	https://storage.googleapis.com/ctgov2-large-docs/94/NCT01683994/ICF_001.pdf	https://clinicaltrials.gov/study/NCT01683994
NCT01730950	Click	Click	ALL	0	1	1	182	NETWORK	INTERVENTIONAL	2012	2012-12-20	2022-12-22	OK	66.67	9.3	10.26	11.9	9.57	18	6.86	406	14	4379	0.09	https://storage.googleapis.com/ctgov2-large-docs/50/NCT01730950/ICF_001.pdf	https://clinicaltrials.gov/study/NCT01730950
NCT01572493	Click	Click	ALL	0	1	1	38	NIH	INTERVENTIONAL	2012	2012-04-04	2019-07-02	OK	53.65	12.2	12.18	14.8	10.57	66	7.08	562	13	5887	0.1	https://storage.googleapis.com/ctgov2-large-docs/93/NCT01572493/ICF_001.pdf	https://clinicaltrials.gov/study/NCT01572493
NCT01585428	Click	Click	ALL	0	1	1	29	NIH	INTERVENTIONAL	2012	2012-04-13	2016-08-01	OK	53.44	12.3	12.43	15.3	11.15	33.5	7.13	531	13	5399	0.1	https://storage.googleapis.com/ctgov2-large-docs/28/NCT01585428/ICF_000.pdf	https://clinicaltrials.gov/study/NCT01585428
NCT01712659	Click	Click	ALL	0	1	1	19	NIH	INTERVENTIONAL	2012	2012-10-26	2022-01-18	OK	55.98	11.3	11.34	14.2	11.32	11.3333	6.82	582	13	5981	0.1	https://storage.googleapis.com/ctgov2-large-docs/59/NCT01712659/ICF_001.pdf	https://clinicaltrials.gov/study/NCT01712659
NCT01546987	Click	Click	MALE	0	1	1	239	NETWORK	INTERVENTIONAL	2012	2012-05-01	2029-06-01	OK	56.69	11	10.88	13.3	10.57	25	6.65	493	13	5871	0.08	https://storage.googleapis.com/ctgov2-large-docs/87/NCT01546987/ICF_001.pdf	https://clinicaltrials.gov/study/NCT01546987
NCT01705509	Click	Click	ALL	0	1	1	14	OTHER	INTERVENTIONAL	2012	2012-09-01	2017-03-31	OK	68.91	8.4	9.51	10.9	9.57	12.2	6.87	332	13	3476	0.1	https://storage.googleapis.com/ctgov2-large-docs/09/NCT01705509/ICF_000.pdf	https://clinicaltrials.gov/study/NCT01705509
NCT01390272	Click	Click	ALL	0	1	1	385	FED	INTERVENTIONAL	2012	2012-07-27	2016-10-31	OK	40.79	13	11.89	14.8	12.82	13	8.29	179	12	1137	0.16	https://storage.googleapis.com/ctgov2-large-docs/72/NCT01390272/ICF_001.pdf	https://clinicaltrials.gov/study/NCT01390272
NCT01624090	Click	Click	ALL	0	1	1	16	NIH	INTERVENTIONAL	2012	2012-09-06	2019-09-27	OK	55.47	11.5	11.72	14.1	10.8	34	7.11	519	12	5184	0.1	https://storage.googleapis.com/ctgov2-large-docs/90/NCT01624090/ICF_001.pdf	https://clinicaltrials.gov/study/NCT01624090
NCT01490502	Click	Click	ALL	0	1	0	172	OTHER	INTERVENTIONAL	2012	2012-03-01	2021-05-15	OK	60.55	9.6	9.44	11	9.86	15	6.77	525	12	5660	0.09	https://storage.googleapis.com/ctgov2-large-docs/02/NCT01490502/ICF_002.pdf	https://clinicaltrials.gov/study/NCT01490502
NCT01641445	Click	Click	ALL	1	1	0	82	OTHER	INTERVENTIONAL	2012	2012-07-01	2017-04-12	OK	56.29	11.2	11.29	13.2	10.28	12.8	7.11	537	12	5507	0.1	https://storage.googleapis.com/ctgov2-large-docs/45/NCT01641445/ICF_000.pdf	https://clinicaltrials.gov/study/NCT01641445
NCT01666808	Click	Click	MALE	0	1	1	165	OTHER	INTERVENTIONAL	2012	2012-09-01	2022-04-18	OK	57.2	10.8	10.85	12.6	10.22	31.5	6.85	540	12	5881	0.09	https://storage.googleapis.com/ctgov2-large-docs/08/NCT01666808/ICF_002.pdf	https://clinicaltrials.gov/study/NCT01666808
NCT01515475	Click	Click	ALL	1	0	0	249	OTHER	INTERVENTIONAL	2012	2012-02-23	2018-02-01	OK	66.88	9.2	9.88	11.3	9.23	16	7.26	304	11	4422	0.07	https://storage.googleapis.com/ctgov2-large-docs/75/NCT01515475/ICF_000.pdf	https://clinicaltrials.gov/study/NCT01515475
NCT01705548	Click	Click	ALL	0	1	1	25	OTHER	INTERVENTIONAL	2012	2012-09-24	2024-12-31	OK	66.98	9.2	10.01	11.5	9.46	11.8	6.48	350	10	4496	0.08	https://storage.googleapis.com/ctgov2-large-docs/48/NCT01705548/ICF_000.pdf	https://clinicaltrials.gov/study/NCT01705548
NCT02589938	Click	Click	ALL	0	1	1	230	OTHER	INTERVENTIONAL	2012	2012-11-11	2022-07-29	OK	72.09	9.3	10.94	10.5	6.45	20.6667	7.57	338	10	4106	0.08	https://storage.googleapis.com/ctgov2-large-docs/38/NCT02589938/ICF_000.pdf	https://clinicaltrials.gov/study/NCT02589938
NCT01869374	Click	Click	ALL	0	1	1	18	OTHER	INTERVENTIONAL	2012	2012-08-01	2020-08-01	OK	60.65	9.5	9.85	12	11.37	14	7.05	558	10	5135	0.11	https://storage.googleapis.com/ctgov2-large-docs/74/NCT01869374/ICF_000.pdf	https://clinicaltrials.gov/study/NCT01869374
NCT01642901	Click	Click	ALL	0	1	1	16	OTHER	INTERVENTIONAL	2012	2012-09-01	2018-03-01	OK	55.98	11.3	11.64	13.9	11.03	11.1667	8.37	428	10	4246	0.1	https://storage.googleapis.com/ctgov2-large-docs/01/NCT01642901/ICF_001.pdf	https://clinicaltrials.gov/study/NCT01642901
NCT02197845	Click	Click	ALL	1	1	1	353	OTHER	INTERVENTIONAL	2012	2012-10-01	2018-12-31	OK	57.71	10.7	10.7	13.3	11.26	12.2	6.9	314	10	3322	0.09	https://storage.googleapis.com/ctgov2-large-docs/45/NCT02197845/ICF_000.pdf	https://clinicaltrials.gov/study/NCT02197845
NCT01743976	Click	Click	ALL	0	1	1	5	OTHER	INTERVENTIONAL	2012	2012-12-01	2013-10-23	OK	60.45	9.6	10.01	12.4	11.78	16.25	6.95	435	10	3844	0.11	https://storage.googleapis.com/ctgov2-large-docs/76/NCT01743976/ICF_001.pdf	https://clinicaltrials.gov/study/NCT01743976
NCT01765712	Click	Click	ALL	0	1	1	50	OTHER	INTERVENTIONAL	2012	2012-12-01	2017-08-01	OK	59.94	9.8	9.92	11.7	10.62	17	6.85	423	10	4101	0.1	https://storage.googleapis.com/ctgov2-large-docs/12/NCT01765712/ICF_000.pdf	https://clinicaltrials.gov/study/NCT01765712
NCT01570998	Click	Click	FEMALE	0	1	1	1500	OTHER	INTERVENTIONAL	2012	2012-05-18	2026-12-31	OK	61.06	9.4	9.63	11.7	11.02	11.8333	6.74	324	9	3177	0.1	https://storage.googleapis.com/ctgov2-large-docs/98/NCT01570998/ICF_000.pdf	https://clinicaltrials.gov/study/NCT01570998
NCT01492582	Click	Click	ALL	1	1	0	1499	OTHER	INTERVENTIONAL	2012	2012-07-01	2020-07-20	OK	48.23	12.2	11.43	14.3	11.78	23	7.25	376	9	3438	0.11	https://storage.googleapis.com/ctgov2-large-docs/82/NCT01492582/ICF_001.pdf	https://clinicaltrials.gov/study/NCT01492582
NCT01509547	Click	Click	ALL	1	1	0	157	OTHER	INTERVENTIONAL	2012	2012-08-01	2018-01-26	OK	62.35	13	15.02	11.2	1.93	32	6.84	341	9	5095	0.07	https://storage.googleapis.com/ctgov2-large-docs/47/NCT01509547/ICF_001.pdf	https://clinicaltrials.gov/study/NCT01509547
NCT01746446	Click	Click	ALL	0	1	1	903	OTHER	INTERVENTIONAL	2012	2012-10-01	2017-03-31	OK	47.52	12.5	11.99	14	11.38	16.75	7.56	269	9	2198	0.12	https://storage.googleapis.com/ctgov2-large-docs/46/NCT01746446/ICF_001.pdf	https://clinicaltrials.gov/study/NCT01746446
NCT02486263	Click	Click	ALL	1	0	0	76	OTHER	INTERVENTIONAL	2012	2012-12-01	2020-03-31	OK	57.5	10.7	10.74	12.8	10.39	17.25	7.33	374	9	3471	0.11	https://storage.googleapis.com/ctgov2-large-docs/63/NCT02486263/ICF_000.pdf	https://clinicaltrials.gov/study/NCT02486263
NCT01516684	Click	Click	ALL	1	1	0	33	OTHER	INTERVENTIONAL	2012	2012-05-14	2018-06-26	OK	60.45	9.6	9.63	10.7	9.75	19.6667	6.84	329	8	3228	0.1	https://storage.googleapis.com/ctgov2-large-docs/84/NCT01516684/ICF_000.pdf	https://clinicaltrials.gov/study/NCT01516684
NCT03152383	Click	Click	ALL	1	0	0	64	OTHER	INTERVENTIONAL	2012	2012-06-22	2020-12-31	OK	62.17	8.9	9.07	11	10.61	12.4	6.63	294	8	3016	0.1	https://storage.googleapis.com/ctgov2-large-docs/83/NCT03152383/ICF_000.pdf	https://clinicaltrials.gov/study/NCT03152383
NCT01815957	Click	Click	ALL	0	1	1	7	OTHER	INTERVENTIONAL	2012	2012-05-01	2016-03-01	OK	59.43	10	10.14	11.1	9.69	22.6667	7.06	400	8	3800	0.11	https://storage.googleapis.com/ctgov2-large-docs/57/NCT01815957/ICF_001.pdf	https://clinicaltrials.gov/study/NCT01815957
NCT01368653	Click	Click	ALL	0	1	1	93	OTHER	INTERVENTIONAL	2012	2012-06-01	2013-08-01	OK	66.27	9.4	10.64	12	9.46	11.5	7.3	375	8	3709	0.1	https://storage.googleapis.com/ctgov2-large-docs/53/NCT01368653/ICF_000.pdf	https://clinicaltrials.gov/study/NCT01368653
NCT02415998	Click	Click	ALL	1	1	0	25	OTHER	OBSERVATIONAL	2012	2012-07-01	2017-09-23	OK	58.32	10.4	10.49	13.2	11.49	21.3333	6.94	277	8	2727	0.1	https://storage.googleapis.com/ctgov2-large-docs/98/NCT02415998/ICF_001.pdf	https://clinicaltrials.gov/study/NCT02415998
NCT01648205	Click	Click	ALL	0	1	1	25	OTHER	INTERVENTIONAL	2012	2012-09-01	2018-07-20	OK	60.75	9.5	10.06	11.9	10.68	6.75	7.97	454	8	3371	0.13	https://storage.googleapis.com/ctgov2-large-docs/05/NCT01648205/ICF_001.pdf	https://clinicaltrials.gov/study/NCT01648205
NCT02018367	Click	Click	ALL	0	1	1	100	INDIV	INTERVENTIONAL	2012	2012-09-01	2021-12-01	OK	47.12	12.7	11.98	15.6	12.89	23	7.09	374	8	3412	0.11	https://storage.googleapis.com/ctgov2-large-docs/67/NCT02018367/ICF_000.pdf	https://clinicaltrials.gov/study/NCT02018367
NCT01684592	Click	Click	FEMALE	0	1	1	130	OTHER	INTERVENTIONAL	2012	2012-10-01	2015-03-01	OK	58.01	10.5	10.88	12.8	10.79	13.6	7	382	8	3493	0.11	https://storage.googleapis.com/ctgov2-large-docs/92/NCT01684592/ICF_000.pdf	https://clinicaltrials.gov/study/NCT01684592
NCT01705886	Click	Click	ALL	0	1	1	62	OTHER	OBSERVATIONAL	2012	2012-10-01	2023-10-01	OK	40.08	13.3	16.47	16.6	13.35	16.25	12.44	37	8	113	0.33	https://storage.googleapis.com/ctgov2-large-docs/86/NCT01705886/ICF_001.pdf	https://clinicaltrials.gov/study/NCT01705886
NCT01964105	Click	Click	FEMALE	0	1	1	100	OTHER	INTERVENTIONAL	2012	2012-11-01	2017-05-16	OK	60.45	9.6	9.81	12	11.08	21.3333	7.04	321	8	3040	0.11	https://storage.googleapis.com/ctgov2-large-docs/05/NCT01964105/ICF_001.pdf	https://clinicaltrials.gov/study/NCT01964105
NCT01980355	Click	Click	ALL	0	1	1	76	OTHER	INTERVENTIONAL	2012	2012-06-12	2020-07-29	OK	61.56	9.2	9.03	10.4	9.63	12	6.63	285	7	3056	0.09	https://storage.googleapis.com/ctgov2-large-docs/55/NCT01980355/ICF_001.pdf	https://clinicaltrials.gov/study/NCT01980355
NCT02684851	Click	Click	ALL	0	1	1	87	OTHER	INTERVENTIONAL	2012	2012-10-01	2017-07-25	OK	58.82	10.2	11.51	13.3	11.66	21.6667	7.9	296	6	2020	0.15	https://storage.googleapis.com/ctgov2-large-docs/51/NCT02684851/ICF_001.pdf	https://clinicaltrials.gov/study/NCT02684851
NCT01555957	Click	Click	ALL	1	0	0	40	OTHER	INTERVENTIONAL	2012	2012-02-01	2019-01-31	OK	59.47	12	13.06	10.1	3.78	12.6	7.16	233	5	2876	0.08	https://storage.googleapis.com/ctgov2-large-docs/57/NCT01555957/ICF_001.pdf	https://clinicaltrials.gov/study/NCT01555957
NCT01860950	Click	Click	ALL	0	1	1	79	OTHER	INTERVENTIONAL	2012	2012-10-01	2016-06-01	OK	51.58	10.9	10.98	12.5	11.6	12.5	7.82	315	5	2039	0.15	https://storage.googleapis.com/ctgov2-large-docs/50/NCT01860950/ICF_001.pdf	https://clinicaltrials.gov/study/NCT01860950
NCT02057952	Click	Click	ALL	0	1	0	150	OTHER	INTERVENTIONAL	2012	2012-04-01	2018-03-01	OK	57.4	10.8	12.43	13	10.5	17.75	8.34	112	3	754	0.15	https://storage.googleapis.com/ctgov2-large-docs/52/NCT02057952/ICF_002.pdf	https://clinicaltrials.gov/study/NCT02057952
NCT01560871	Click	Click	ALL	0	1	1	16	OTHER	INTERVENTIONAL	2012	2012-03-01	2018-01-01	OK	60.35	9.6	10.24	11.5	10.56	11.5	7.84	141	2	986	0.14	https://storage.googleapis.com/ctgov2-large-docs/71/NCT01560871/ICF_000.pdf	https://clinicaltrials.gov/study/NCT01560871
NCT01751685	Click	Click	ALL	0	1	1	99	OTHER	INTERVENTIONAL	2013	2013-02-01	2019-05-31	OK	45.25	11.3	8.86	15.6	14.5	8.375	6.82	1737	96	20034	0.09	https://storage.googleapis.com/ctgov2-large-docs/85/NCT01751685/Prot_SAP_ICF_000.pdf	https://clinicaltrials.gov/study/NCT01751685
NCT02001051	Click	Click	ALL	0	1	1	4	NIH	INTERVENTIONAL	2013	2013-11-27	2018-02-26	OK	42.21	12.5	10.36	16.2	13.4	41.5	6.96	2335	69	23549	0.1	https://storage.googleapis.com/ctgov2-large-docs/51/NCT02001051/Prot_SAP_ICF_000.pdf	https://clinicaltrials.gov/study/NCT02001051
NCT02332187	Click	Click	ALL	0	1	1	15	OTHER	INTERVENTIONAL	2013	2013-01-03	2017-05-05	OK	38.55	13.9	11.59	17	14.34	35	6.62	1657	56	19950	0.08	https://storage.googleapis.com/ctgov2-large-docs/87/NCT02332187/Prot_SAP_ICF_000.pdf	https://clinicaltrials.gov/study/NCT02332187
NCT01789268	Click	Click	ALL	1	0	0	267	OTHER	OBSERVATIONAL	2013	2013-03-27	2019-12-31	OK	58.32	10.4	9.43	13.6	11.78	25.6667	5.63	577	52	13444	0.04	https://storage.googleapis.com/ctgov2-large-docs/68/NCT01789268/ICF_000.pdf	https://clinicaltrials.gov/study/NCT01789268
NCT01857934	Click	Click	ALL	1	1	0	153	OTHER	INTERVENTIONAL	2013	2013-07-05	2024-12-01	OK	16.68	36.8	41.6	36.8	-8.8	25	5.22	28	50	65030	0	https://storage.googleapis.com/ctgov2-large-docs/34/NCT01857934/ICF_001.pdf	https://clinicaltrials.gov/study/NCT01857934
NCT01868711	Click	Click	ALL	0	1	1	150	OTHER	INTERVENTIONAL	2013	2013-07-01	2023-06-02	OK	41.9	12.6	10.09	15	13.63	14.8	6.42	1213	46	15882	0.08	https://storage.googleapis.com/ctgov2-large-docs/11/NCT01868711/Prot_SAP_ICF_001.pdf	https://clinicaltrials.gov/study/NCT01868711
NCT01816971	Click	Click	ALL	0	1	1	76	OTHER	INTERVENTIONAL	2013	2013-01-01	2026-12-01	OK	52.23	12.8	12.19	15.9	11.09	67	6.5	981	45	14998	0.07	https://storage.googleapis.com/ctgov2-large-docs/71/NCT01816971/ICF_001.pdf	https://clinicaltrials.gov/study/NCT01816971
NCT01507987	Click	Click	ALL	0	1	1	2216	INDUSTRY	OBSERVATIONAL	2013	2013-03-01	2019-09-01	OK	49.96	11.6	9.88	15.3	11.95	8.57143	6.48	948	45	13911	0.07	https://storage.googleapis.com/ctgov2-large-docs/87/NCT01507987/Prot_SAP_ICF_000.pdf	https://clinicaltrials.gov/study/NCT01507987
NCT01867424	Click	Click	MALE	0	1	1	24	NIH	INTERVENTIONAL	2013	2013-05-14	2016-12-08	OK	44.14	11.7	9.73	15.7	12.53	38.5	6.95	1543	43	15010	0.1	https://storage.googleapis.com/ctgov2-large-docs/24/NCT01867424/Prot_SAP_ICF_000.pdf	https://clinicaltrials.gov/study/NCT01867424
NCT02013778	Click	Click	ALL	0	1	1	8	OTHER	INTERVENTIONAL	2013	2013-11-01	2019-02-01	OK	42.72	12.3	10.12	15.7	12.59	25.3333	6.91	1665	41	17388	0.1	https://storage.googleapis.com/ctgov2-large-docs/78/NCT02013778/Prot_SAP_ICF_000.pdf	https://clinicaltrials.gov/study/NCT02013778
NCT01922895	Click	Click	ALL	0	1	1	45	OTHER	INTERVENTIONAL	2013	2013-08-01	2021-08-31	OK	60.65	9.5	8.55	11.5	10.62	14.2	5.66	652	40	14132	0.05	https://storage.googleapis.com/ctgov2-large-docs/95/NCT01922895/ICF_001.pdf	https://clinicaltrials.gov/study/NCT01922895
NCT01879072	Click	Click	ALL	1	1	1	1860	OTHER	OBSERVATIONAL	2013	2013-06-01	2016-09-01	OK	50.57	11.3	10.37	15.1	12.36	17.25	6.95	1055	39	11037	0.1	https://storage.googleapis.com/ctgov2-large-docs/72/NCT01879072/Prot_SAP_ICF_000.pdf	https://clinicaltrials.gov/study/NCT01879072
NCT01319981	Click	Click	ALL	0	1	1	31	OTHER	INTERVENTIONAL	2013	2013-03-05	2020-11-11	OK	39.47	13.5	11.12	16.4	13.64	14.8	6.65	1335	37	16354	0.08	https://storage.googleapis.com/ctgov2-large-docs/81/NCT01319981/Prot_SAP_ICF_000.pdf	https://clinicaltrials.gov/study/NCT01319981
NCT01805154	Click	Click	ALL	0	1	1	1529	INDUSTRY	OBSERVATIONAL	2013	2013-01-01	2017-09-01	OK	41.4	12.8	10.75	16.5	13	11.8	7.07	927	33	9282	0.1	https://storage.googleapis.com/ctgov2-large-docs/54/NCT01805154/Prot_ICF_000.pdf	https://clinicaltrials.gov/study/NCT01805154
NCT03909178	Click	Click	ALL	0	1	1	110	OTHER	INTERVENTIONAL	2013	2013-10-21	2030-06-01	OK	52.9	10.4	9.47	12.6	12.3	14.8	6.97	1425	31	14083	0.1	https://storage.googleapis.com/ctgov2-large-docs/78/NCT03909178/Prot_SAP_ICF_000.pdf	https://clinicaltrials.gov/study/NCT03909178
NCT01793610	Click	Click	ALL	0	1	1	29	INDUSTRY	INTERVENTIONAL	2013	2013-05-13	2017-02-01	OK	55.88	11.4	10.78	13.2	10.39	33.5	6.39	693	28	9935	0.07	https://storage.googleapis.com/ctgov2-large-docs/10/NCT01793610/ICF_004.pdf	https://clinicaltrials.gov/study/NCT01793610
NCT01901848	Click	Click	ALL	0	1	1	69	FED	INTERVENTIONAL	2013	2013-12-11	2017-07-30	OK	40.28	13.2	11.37	16.1	13.99	40.5	7.33	1226	28	10908	0.11	https://storage.googleapis.com/ctgov2-large-docs/48/NCT01901848/Prot_SAP_ICF_000.pdf	https://clinicaltrials.gov/study/NCT01901848
NCT01870037	Click	Click	FEMALE	0	1	1	13	INDUSTRY	INTERVENTIONAL	2013	2013-01-01	2018-02-17	OK	54.36	11.9	11.06	13.6	9.7	39	5.94	745	28	15628	0.05	https://storage.googleapis.com/ctgov2-large-docs/37/NCT01870037/ICF_002.pdf	https://clinicaltrials.gov/study/NCT01870037
NCT01896271	Click	Click	ALL	0	1	1	30	OTHER	INTERVENTIONAL	2013	2013-10-02	2021-04-20	OK	34.94	17.3	21.07	21.3	12.31	24	15.07	13	24	36	0.36	https://storage.googleapis.com/ctgov2-large-docs/71/NCT01896271/ICF_001.pdf	https://clinicaltrials.gov/study/NCT01896271
NCT01666730	Click	Click	ALL	0	1	1	50	OTHER	INTERVENTIONAL	2013	2013-02-21	2018-08-01	OK	43.36	14.1	12.87	17.6	12.83	22.6667	6.92	821	23	9227	0.09	https://storage.googleapis.com/ctgov2-large-docs/30/NCT01666730/ICF_001.pdf	https://clinicaltrials.gov/study/NCT01666730
NCT01864746	Click	Click	FEMALE	0	1	1	1250	OTHER	INTERVENTIONAL	2013	2013-10-30	2020-12-21	OK	57.5	10.7	10.43	14	11.78	21.6667	6.35	681	23	8727	0.08	https://storage.googleapis.com/ctgov2-large-docs/46/NCT01864746/ICF_002.pdf	https://clinicaltrials.gov/study/NCT01864746
NCT01952730	Click	Click	ALL	0	1	1	1	OTHER	INTERVENTIONAL	2013	2013-11-08	2020-02-01	OK	53.44	12.3	12.15	15.7	11.55	23.6667	6.91	645	22	7479	0.09	https://storage.googleapis.com/ctgov2-large-docs/30/NCT01952730/ICF_001.pdf	https://clinicaltrials.gov/study/NCT01952730
NCT01863446	Click	Click	FEMALE	0	1	0	51	OTHER	INTERVENTIONAL	2013	2013-05-01	2023-12-01	OK	58.21	10.5	9.63	12.5	10.33	17	6.01	490	22	8808	0.06	https://storage.googleapis.com/ctgov2-large-docs/46/NCT01863446/Prot_SAP_ICF_000.pdf	https://clinicaltrials.gov/study/NCT01863446
NCT01940276	Click	Click	MALE	0	1	1	100	OTHER	INTERVENTIONAL	2013	2013-10-01	2019-10-08	OK	51.25	21.4	24.7	18.6	-5.44	58	3.61	232	22	25146	0.01	https://storage.googleapis.com/ctgov2-large-docs/76/NCT01940276/ICF_001.pdf	https://clinicaltrials.gov/study/NCT01940276
NCT01984710	Click	Click	ALL	0	1	1	10	OTHER	INTERVENTIONAL	2013	2013-09-01	2029-01-01	OK	53.51	10.2	8.96	11.8	11.54	37.5	6.28	821	21	9691	0.08	https://storage.googleapis.com/ctgov2-large-docs/10/NCT01984710/ICF_000.pdf	https://clinicaltrials.gov/study/NCT01984710
NCT01887587	Click	Click	ALL	0	1	1	5	OTHER	INTERVENTIONAL	2013	2013-06-01	2016-02-29	OK	52.33	12.7	12.57	15.7	10.74	74	7.27	666	20	7323	0.09	https://storage.googleapis.com/ctgov2-large-docs/87/NCT01887587/ICF_001.pdf	https://clinicaltrials.gov/study/NCT01887587
NCT01982968	Click	Click	ALL	1	1	1	58	OTHER	INTERVENTIONAL	2013	2013-12-01	2017-11-01	OK	57.91	10.6	10.35	12.9	10.68	23	6.44	553	20	6891	0.08	https://storage.googleapis.com/ctgov2-large-docs/68/NCT01982968/ICF_001.pdf	https://clinicaltrials.gov/study/NCT01982968
NCT01711658	Click	Click	ALL	0	1	1	142	NETWORK	INTERVENTIONAL	2013	2013-03-15	2022-09-21	OK	63.32	10.6	11.15	13.6	9.93	20	6.52	480	19	6739	0.07	https://storage.googleapis.com/ctgov2-large-docs/58/NCT01711658/ICF_001.pdf	https://clinicaltrials.gov/study/NCT01711658
NCT01807611	Click	Click	ALL	1	1	0	82	OTHER	INTERVENTIONAL	2013	2013-05-16	2021-09-27	OK	60.35	9.6	9.26	12.3	11.26	17.25	6.42	628	19	8061	0.08	https://storage.googleapis.com/ctgov2-large-docs/11/NCT01807611/ICF_001.pdf	https://clinicaltrials.gov/study/NCT01807611
NCT01779375	Click	Click	ALL	1	1	0	91	NETWORK	INTERVENTIONAL	2013	2013-06-16	2018-04-01	OK	67.69	8.9	9.72	11.2	9.52	14.75	6.36	581	19	7338	0.08	https://storage.googleapis.com/ctgov2-large-docs/75/NCT01779375/ICF_001.pdf	https://clinicaltrials.gov/study/NCT01779375
NCT01926197	Click	Click	ALL	0	1	1	27	OTHER	INTERVENTIONAL	2013	2013-08-14	2022-09-30	OK	44.48	13.7	12.86	17.1	13.06	23.6667	7.06	699	19	7072	0.1	https://storage.googleapis.com/ctgov2-large-docs/97/NCT01926197/ICF_000.pdf	https://clinicaltrials.gov/study/NCT01926197
NCT01981551	Click	Click	ALL	0	1	1	17	NIH	INTERVENTIONAL	2013	2013-10-31	2023-12-01	OK	55.58	11.5	11.32	14.4	11.38	16.75	6.75	638	19	7284	0.09	https://storage.googleapis.com/ctgov2-large-docs/51/NCT01981551/ICF_005.pdf	https://clinicaltrials.gov/study/NCT01981551
NCT02015065	Click	Click	ALL	1	1	1	9	NIH	INTERVENTIONAL	2013	2013-12-14	2019-12-10	OK	54.26	12	11.78	14.3	10.33	21.6667	6.95	705	19	8389	0.08	https://storage.googleapis.com/ctgov2-large-docs/65/NCT02015065/ICF_001.pdf	https://clinicaltrials.gov/study/NCT02015065
NCT01839799	Click	Click	ALL	0	1	1	32	OTHER	INTERVENTIONAL	2013	2013-04-01	2017-07-01	OK	56.08	11.3	11.26	14.6	11.84	35	6.85	653	19	7101	0.09	https://storage.googleapis.com/ctgov2-large-docs/99/NCT01839799/ICF_000.pdf	https://clinicaltrials.gov/study/NCT01839799
NCT01849783	Click	Click	ALL	0	0	1	41	OTHER	INTERVENTIONAL	2013	2013-04-04	2020-09-30	OK	53.95	12.1	11.98	15.9	11.96	21.3333	6.99	712	18	7884	0.09	https://storage.googleapis.com/ctgov2-large-docs/83/NCT01849783/ICF_001.pdf	https://clinicaltrials.gov/study/NCT01849783
NCT01875250	Click	Click	MALE	0	1	1	38	NIH	INTERVENTIONAL	2013	2013-07-22	2020-02-28	OK	47.93	12.3	11.22	14.2	11.55	33	6.89	779	18	8010	0.1	https://storage.googleapis.com/ctgov2-large-docs/50/NCT01875250/ICF_001.pdf	https://clinicaltrials.gov/study/NCT01875250
NCT01905397	Click	Click	ALL	0	1	1	164	OTHER	INTERVENTIONAL	2013	2013-12-18	2021-05-26	OK	48.84	12	10.28	14.1	12.07	79	6.26	474	18	7069	0.07	https://storage.googleapis.com/ctgov2-large-docs/97/NCT01905397/ICF_001.pdf	https://clinicaltrials.gov/study/NCT01905397
NCT01694121	Click	Click	MALE	0	1	0	455	OTHER	INTERVENTIONAL	2013	2013-03-01	2018-05-01	OK	48.23	12.2	10.63	14.2	11.9	23.3333	6.28	457	18	6870	0.07	https://storage.googleapis.com/ctgov2-large-docs/21/NCT01694121/ICF_001.pdf	https://clinicaltrials.gov/study/NCT01694121
NCT01763346	Click	Click	ALL	0	1	1	88	OTHER	INTERVENTIONAL	2013	2013-06-01	2018-06-01	OK	67.18	9.1	9.99	11	8.88	21.6667	6.76	660	18	7840	0.08	https://storage.googleapis.com/ctgov2-large-docs/46/NCT01763346/ICF_001.pdf	https://clinicaltrials.gov/study/NCT01763346
NCT02111057	Click	Click	ALL	0	1	1	162	OTHER	OBSERVATIONAL	2013	2013-10-16	2017-05-09	OK	44.98	13.5	12.5	15.8	11.96	34	6.82	576	17	6402	0.09	https://storage.googleapis.com/ctgov2-large-docs/57/NCT02111057/ICF_000.pdf	https://clinicaltrials.gov/study/NCT02111057
NCT01967823	Click	Click	ALL	1	1	1	11	NIH	INTERVENTIONAL	2013	2013-10-24	2020-04-06	OK	54.86	11.7	11.72	15.5	12.02	35	6.82	626	17	6870	0.09	https://storage.googleapis.com/ctgov2-large-docs/23/NCT01967823/ICF_001.pdf	https://clinicaltrials.gov/study/NCT01967823
NCT01911676	Click	Click	ALL	0	1	1	71	OTHER	INTERVENTIONAL	2013	2013-08-01	2018-12-01	OK	48.13	12.3	11.38	14.5	12.19	38	6.83	780	17	7969	0.1	https://storage.googleapis.com/ctgov2-large-docs/76/NCT01911676/ICF_002.pdf	https://clinicaltrials.gov/study/NCT01911676
NCT02038153	Click	Click	ALL	0	1	1	3	OTHER	INTERVENTIONAL	2013	2013-12-01	2016-01-01	OK	58.32	10.4	10.33	13.4	11.55	22.6667	6.66	563	17	6031	0.09	https://storage.googleapis.com/ctgov2-large-docs/53/NCT02038153/ICF_001.pdf	https://clinicaltrials.gov/study/NCT02038153
NCT01683422	Click	Click	ALL	0	1	1	9	OTHER	INTERVENTIONAL	2013	2013-01-02	2019-02-19	OK	42.28	16.6	16.46	20.5	10.92	32.5	7.69	426	16	4902	0.09	https://storage.googleapis.com/ctgov2-large-docs/22/NCT01683422/ICF_001.pdf	https://clinicaltrials.gov/study/NCT01683422
NCT01755195	Click	Click	ALL	0	1	1	55	NIH	INTERVENTIONAL	2013	2013-01-15	2023-09-11	OK	55.78	11.4	11.08	13.7	10.74	16	6.56	610	16	7458	0.08	https://storage.googleapis.com/ctgov2-large-docs/95/NCT01755195/ICF_001.pdf	https://clinicaltrials.gov/study/NCT01755195
NCT01867333	Click	Click	MALE	0	1	1	57	NIH	INTERVENTIONAL	2013	2013-08-12	2022-10-26	OK	48.94	11.9	10.92	14.3	12.07	14.2	6.8	758	16	7533	0.1	https://storage.googleapis.com/ctgov2-large-docs/33/NCT01867333/ICF_001.pdf	https://clinicaltrials.gov/study/NCT01867333
NCT01863043	Click	Click	ALL	1	0	0	146	OTHER	INTERVENTIONAL	2013	2013-10-07	2019-01-22	OK	47.93	12.3	11.4	14.5	11.96	14.6	7.05	671	16	6555	0.1	https://storage.googleapis.com/ctgov2-large-docs/43/NCT01863043/Prot_SAP_ICF_000.pdf	https://clinicaltrials.gov/study/NCT01863043
NCT01749215	Click	Click	ALL	0	1	1	151	OTHER	INTERVENTIONAL	2013	2013-02-01	2019-07-01	OK	61.87	9.1	8.91	11.5	10.61	18.75	6.39	677	16	7679	0.09	https://storage.googleapis.com/ctgov2-large-docs/15/NCT01749215/ICF_001.pdf	https://clinicaltrials.gov/study/NCT01749215
NCT01730937	Click	Click	ALL	0	1	1	193	NETWORK	INTERVENTIONAL	2013	2013-04-01	2027-07-01	OK	64.44	10.1	10.86	13.3	10.1	24	6.54	384	16	5224	0.07	https://storage.googleapis.com/ctgov2-large-docs/37/NCT01730937/ICF_001.pdf	https://clinicaltrials.gov/study/NCT01730937
NCT01873495	Click	Click	ALL	0	1	1	7	OTHER	INTERVENTIONAL	2013	2013-05-01	2018-07-01	OK	57.2	10.8	10.75	12.9	10.62	33	6.53	554	16	6782	0.08	https://storage.googleapis.com/ctgov2-large-docs/95/NCT01873495/ICF_001.pdf	https://clinicaltrials.gov/study/NCT01873495
NCT01988246	Click	Click	ALL	0	1	1	30	OTHER	INTERVENTIONAL	2013	2013-12-01	2020-01-14	OK	56.79	11	11.2	13.4	11.03	14.6	7.02	573	16	5705	0.1	https://storage.googleapis.com/ctgov2-large-docs/46/NCT01988246/ICF_001.pdf	https://clinicaltrials.gov/study/NCT01988246
NCT01719562	Click	Click	ALL	0	1	1	28	OTHER	INTERVENTIONAL	2013	2013-01-01	2022-03-08	OK	46	13.1	12.54	16.4	13.23	79	7.19	679	15	5809	0.12	https://storage.googleapis.com/ctgov2-large-docs/62/NCT01719562/ICF_000.pdf	https://clinicaltrials.gov/study/NCT01719562
NCT01301521	Click	Click	ALL	0	1	1	229	FED	INTERVENTIONAL	2013	2013-06-11	2019-04-26	OK	55.98	11.3	10.96	14.1	10.97	36.5	6.59	537	15	7376	0.07	https://storage.googleapis.com/ctgov2-large-docs/21/NCT01301521/ICF_001.pdf	https://clinicaltrials.gov/study/NCT01301521
NCT01794117	Click	Click	ALL	0	1	1	18	NIH	INTERVENTIONAL	2013	2013-07-22	2019-10-07	OK	48.43	12.1	11.23	14.6	12.25	24.6667	6.87	626	15	6296	0.1	https://storage.googleapis.com/ctgov2-large-docs/17/NCT01794117/ICF_001.pdf	https://clinicaltrials.gov/study/NCT01794117
NCT01560637	Click	Click	ALL	0	1	1	471	INDUSTRY	INTERVENTIONAL	2013	2013-09-11	2021-08-12	OK	56.08	11.3	11.27	13.8	11.03	24	6.82	598	15	6521	0.09	https://storage.googleapis.com/ctgov2-large-docs/37/NCT01560637/ICF_002.pdf	https://clinicaltrials.gov/study/NCT01560637
NCT02015104	Click	Click	ALL	0	1	1	32	NIH	INTERVENTIONAL	2013	2013-12-18	2019-05-02	OK	55.78	11.4	11.41	14.1	11.09	35.5	7.14	549	15	5631	0.1	https://storage.googleapis.com/ctgov2-large-docs/04/NCT02015104/ICF_001.pdf	https://clinicaltrials.gov/study/NCT02015104
NCT01764711	Click	Click	ALL	0	1	0	13	OTHER	INTERVENTIONAL	2013	2013-01-01	2020-12-31	OK	58.92	10.2	10.08	12.7	10.97	7.625	6.87	570	15	6232	0.09	https://storage.googleapis.com/ctgov2-large-docs/11/NCT01764711/Prot_SAP_ICF_000.pdf	https://clinicaltrials.gov/study/NCT01764711
NCT01835041	Click	Click	ALL	0	1	1	21	OTHER	INTERVENTIONAL	2013	2013-04-01	2023-03-16	OK	56.69	11	10.97	14.2	11.9	25.6667	6.72	554	15	6065	0.09	https://storage.googleapis.com/ctgov2-large-docs/41/NCT01835041/ICF_000.pdf	https://clinicaltrials.gov/study/NCT01835041
NCT01855828	Click	Click	ALL	0	1	1	50	OTHER	INTERVENTIONAL	2013	2013-09-01	2018-08-01	OK	57.5	10.7	10.76	14.3	11.89	17	6.83	548	15	5883	0.09	https://storage.googleapis.com/ctgov2-large-docs/28/NCT01855828/ICF_000.pdf	https://clinicaltrials.gov/study/NCT01855828
NCT01814046	Click	Click	ALL	1	1	1	24	NIH	INTERVENTIONAL	2013	2013-03-01	2017-05-31	OK	44.58	13.6	12.61	17.5	12.71	46.5	7.68	605	14	5519	0.11	https://storage.googleapis.com/ctgov2-large-docs/46/NCT01814046/ICF_000.pdf	https://clinicaltrials.gov/study/NCT01814046
NCT01491945	Click	Click	ALL	0	1	1	76	INDUSTRY	INTERVENTIONAL	2013	2013-03-03	2018-08-01	OK	47.83	12.4	11.55	14.5	12.07	32	6.95	545	14	5249	0.1	https://storage.googleapis.com/ctgov2-large-docs/45/NCT01491945/ICF_001.pdf	https://clinicaltrials.gov/study/NCT01491945
NCT01784796	Click	Click	FEMALE	0	1	1	164	FED	INTERVENTIONAL	2013	2013-07-01	2018-01-31	OK	55.68	11.4	11.23	13.7	10.62	22	7.05	500	14	5823	0.09	https://storage.googleapis.com/ctgov2-large-docs/96/NCT01784796/ICF_001.pdf	https://clinicaltrials.gov/study/NCT01784796
NCT01730170	Click	Click	FEMALE	1	1	0	565	OTHER	OBSERVATIONAL	2013	2013-01-01	2022-12-12	OK	50.67	11.3	10.2	13.6	12.18	14.8	6.76	473	14	5140	0.09	https://storage.googleapis.com/ctgov2-large-docs/70/NCT01730170/Prot_ICF_000.pdf	https://clinicaltrials.gov/study/NCT01730170
NCT01785719	Click	Click	FEMALE	0	1	0	100	OTHER	INTERVENTIONAL	2013	2013-01-01	2023-06-01	OK	48.84	12	10.91	13.5	11.44	39	6.83	831	14	8853	0.09	https://storage.googleapis.com/ctgov2-large-docs/19/NCT01785719/Prot_ICF_005.pdf	https://clinicaltrials.gov/study/NCT01785719
NCT01835626	Click	Click	ALL	0	1	1	24	OTHER	INTERVENTIONAL	2013	2013-05-01	2019-09-10	OK	57.71	10.7	10.58	13	10.56	13.6	6.75	608	14	6494	0.09	https://storage.googleapis.com/ctgov2-large-docs/26/NCT01835626/ICF_001.pdf	https://clinicaltrials.gov/study/NCT01835626
NCT01863186	Click	Click	ALL	0	1	1	603	INDUSTRY	INTERVENTIONAL	2013	2013-06-01	2014-12-01	OK	56.59	11.1	10.83	13.8	11.2	23.6667	6.69	589	14	7005	0.08	https://storage.googleapis.com/ctgov2-large-docs/86/NCT01863186/ICF_002.pdf	https://clinicaltrials.gov/study/NCT01863186
NCT02383407	Click	Click	ALL	0	1	1	6	OTHER	INTERVENTIONAL	2013	2013-12-01	2019-01-01	OK	41.53	14.8	14.01	17.1	11.85	70	7.45	567	14	5521	0.1	https://storage.googleapis.com/ctgov2-large-docs/07/NCT02383407/ICF_001.pdf	https://clinicaltrials.gov/study/NCT02383407
NCT01921179	Click	Click	ALL	0	1	1	76	FED	INTERVENTIONAL	2013	2013-07-31	2018-12-30	OK	58.72	10.3	9.9	13.1	11.37	22.6667	6.47	415	13	5438	0.08	https://storage.googleapis.com/ctgov2-large-docs/79/NCT01921179/ICF_001.pdf	https://clinicaltrials.gov/study/NCT01921179
NCT01991457	Click	Click	ALL	0	1	1	19	OTHER	INTERVENTIONAL	2013	2013-08-27	2022-08-23	OK	49.25	11.8	11.58	15.2	13.11	24.3333	7.6	623	13	4617	0.13	https://storage.googleapis.com/ctgov2-large-docs/57/NCT01991457/ICF_003.pdf	https://clinicaltrials.gov/study/NCT01991457
NCT01956266	Click	Click	ALL	0	1	1	10	FED	INTERVENTIONAL	2013	2013-10-01	2017-05-31	OK	49.96	11.6	10.57	14	12.18	21.6667	6.81	386	13	3968	0.1	https://storage.googleapis.com/ctgov2-large-docs/66/NCT01956266/ICF_001.pdf	https://clinicaltrials.gov/study/NCT01956266
NCT01996449	Click	Click	ALL	0	1	1	14	OTHER	INTERVENTIONAL	2013	2013-07-01	2021-04-01	OK	57.81	10.6	10.44	12.8	10.44	22.6667	6.75	401	13	4547	0.09	https://storage.googleapis.com/ctgov2-large-docs/49/NCT01996449/ICF_001.pdf	https://clinicaltrials.gov/study/NCT01996449
NCT02000583	Click	Click	ALL	0	0	1	117	OTHER	INTERVENTIONAL	2013	2013-11-01	2019-12-31	OK	60.85	9.4	9.55	11.1	10.5	16	6.72	548	13	5351	0.1	https://storage.googleapis.com/ctgov2-large-docs/83/NCT02000583/ICF_000.pdf	https://clinicaltrials.gov/study/NCT02000583
NCT01730118	Click	Click	ALL	0	1	1	33	NIH	INTERVENTIONAL	2013	2013-03-04	2019-12-03	OK	53.24	12.4	12.43	14.3	9.87	33	7.4	575	12	5730	0.1	https://storage.googleapis.com/ctgov2-large-docs/18/NCT01730118/ICF_001.pdf	https://clinicaltrials.gov/study/NCT01730118
NCT01853618	Click	Click	ALL	0	1	1	61	NIH	INTERVENTIONAL	2013	2013-05-02	2017-06-07	OK	56.29	11.2	11.25	13.3	10.51	36.5	7.22	500	12	4984	0.1	https://storage.googleapis.com/ctgov2-large-docs/18/NCT01853618/ICF_001.pdf	https://clinicaltrials.gov/study/NCT01853618
NCT01859325	Click	Click	ALL	0	1	1	33	NIH	INTERVENTIONAL	2013	2013-05-10	2017-02-26	OK	56.69	11	10.77	13	10.16	35.5	6.75	578	12	6667	0.09	https://storage.googleapis.com/ctgov2-large-docs/25/NCT01859325/ICF_001.pdf	https://clinicaltrials.gov/study/NCT01859325
NCT02065154	Click	Click	ALL	0	1	1	39	OTHER	INTERVENTIONAL	2013	2013-08-27	2022-04-01	OK	45.77	17.3	21.56	23.4	11.51	27.5	17.37	7	12	42	0.17	https://storage.googleapis.com/ctgov2-large-docs/54/NCT02065154/ICF_001.pdf	https://clinicaltrials.gov/study/NCT02065154
NCT01781039	Click	Click	ALL	0	1	1	1652	OTHER	OBSERVATIONAL	2013	2013-01-01	2026-08-01	OK	48.03	12.3	11.46	14.6	12.25	16	7.1	499	12	4757	0.1	https://storage.googleapis.com/ctgov2-large-docs/39/NCT01781039/Prot_ICF_000.pdf	https://clinicaltrials.gov/study/NCT01781039
NCT02435381	Click	Click	ALL	0	1	0	11	OTHER	INTERVENTIONAL	2013	2013-02-01	2013-09-30	OK	58.72	10.3	10.68	12.7	11.02	16.25	6.88	476	12	4534	0.1	https://storage.googleapis.com/ctgov2-large-docs/81/NCT02435381/ICF_000.pdf	https://clinicaltrials.gov/study/NCT02435381
NCT02056340	Click	Click	ALL	0	1	1	116	OTHER	INTERVENTIONAL	2013	2013-10-01	2018-06-30	OK	52.53	12.6	12.75	15.6	11.09	21.6667	7.2	472	12	4886	0.1	https://storage.googleapis.com/ctgov2-large-docs/40/NCT02056340/ICF_001.pdf	https://clinicaltrials.gov/study/NCT02056340
NCT01891695	Click	Click	ALL	0	1	1	1	OTHER	INTERVENTIONAL	2013	2013-10-01	2016-12-01	OK	54.97	11.7	13.48	14.4	10.97	35.5	9.73	76	12	418	0.18	https://storage.googleapis.com/ctgov2-large-docs/95/NCT01891695/ICF_001.pdf	https://clinicaltrials.gov/study/NCT01891695
NCT01817751	Click	Click	ALL	0	1	1	47	OTHER	INTERVENTIONAL	2013	2013-04-11	2027-10-30	OK	32.92	30.5	35.21	28.9	-8.57	16.6667	4.65	18	11	12237	0	https://storage.googleapis.com/ctgov2-large-docs/51/NCT01817751/ICF_001.pdf	https://clinicaltrials.gov/study/NCT01817751
NCT01949506	Click	Click	ALL	0	1	1	9	OTHER	INTERVENTIONAL	2013	2013-09-24	2019-10-04	OK	57.81	10.6	10.39	12.6	10.27	74	6.68	342	11	3829	0.09	https://storage.googleapis.com/ctgov2-large-docs/06/NCT01949506/ICF_001.pdf	https://clinicaltrials.gov/study/NCT01949506
NCT01967576	Click	Click	ALL	0	1	1	14	NIH	INTERVENTIONAL	2013	2013-10-19	2020-12-01	OK	48.43	12.1	11.18	14.3	12.02	23	7.04	448	11	4168	0.11	https://storage.googleapis.com/ctgov2-large-docs/76/NCT01967576/ICF_001.pdf	https://clinicaltrials.gov/study/NCT01967576
NCT01773655	Click	Click	ALL	0	1	1	196	OTHER	OBSERVATIONAL	2013	2013-01-01	2020-06-30	OK	59.64	9.9	9.59	13.2	11.49	12.2	7	387	11	4364	0.09	https://storage.googleapis.com/ctgov2-large-docs/55/NCT01773655/ICF_000.pdf	https://clinicaltrials.gov/study/NCT01773655
NCT01877187	Click	Click	ALL	0	1	1	39	OTHER	INTERVENTIONAL	2013	2013-04-01	2020-02-01	OK	57.5	10.7	11.35	13.2	10.91	31.5	7.46	589	11	4965	0.12	https://storage.googleapis.com/ctgov2-large-docs/87/NCT01877187/ICF_001.pdf	https://clinicaltrials.gov/study/NCT01877187
NCT01756833	Click	Click	ALL	0	1	1	261	OTHER	INTERVENTIONAL	2013	2013-05-01	2019-07-23	OK	77.16	7.3	9.03	9.3	7.95	8.5	6.59	313	11	4021	0.08	https://storage.googleapis.com/ctgov2-large-docs/33/NCT01756833/ICF_004.pdf	https://clinicaltrials.gov/study/NCT01756833
NCT02249832	Click	Click	ALL	0	1	1	55	OTHER	INTERVENTIONAL	2013	2013-06-01	2019-05-01	OK	60.55	9.6	9.53	12.6	12.01	12.4	6.87	321	11	3302	0.1	https://storage.googleapis.com/ctgov2-large-docs/32/NCT02249832/ICF_001.pdf	https://clinicaltrials.gov/study/NCT02249832
NCT02155829	Click	Click	ALL	0	1	1	75	FED	INTERVENTIONAL	2013	2013-07-01	2017-11-30	OK	57.2	10.8	11.27	12.8	10.45	18.25	7.26	551	11	5016	0.11	https://storage.googleapis.com/ctgov2-large-docs/29/NCT02155829/ICF_001.pdf	https://clinicaltrials.gov/study/NCT02155829
NCT01931852	Click	Click	ALL	0	1	1	312	OTHER	INTERVENTIONAL	2013	2013-09-01	2020-10-02	OK	59.23	10.1	10.23	12.7	11.43	22.3333	6.74	490	11	4768	0.1	https://storage.googleapis.com/ctgov2-large-docs/52/NCT01931852/ICF_000.pdf	https://clinicaltrials.gov/study/NCT01931852
NCT01934335	Click	Click	FEMALE	0	1	1	12	OTHER	INTERVENTIONAL	2013	2013-10-01	2018-12-21	OK	56.49	11.1	11.37	13.6	11.03	21.3333	7.16	491	11	4693	0.1	https://storage.googleapis.com/ctgov2-large-docs/35/NCT01934335/ICF_001.pdf	https://clinicaltrials.gov/study/NCT01934335
NCT01567722	Click	Click	ALL	0	1	1	114	NETWORK	OBSERVATIONAL	2013	2013-01-02	2022-01-14	OK	63.39	8.5	8.16	9.9	10.09	13.2	6.47	407	10	4682	0.09	https://storage.googleapis.com/ctgov2-large-docs/22/NCT01567722/ICF_001.pdf	https://clinicaltrials.gov/study/NCT01567722
NCT01869725	Click	Click	ALL	1	1	1	68	OTHER	INTERVENTIONAL	2013	2013-04-01	2018-12-26	OK	54.46	11.9	11.82	14.3	10.51	22.3333	6.92	365	10	4093	0.09	https://storage.googleapis.com/ctgov2-large-docs/25/NCT01869725/ICF_001.pdf	https://clinicaltrials.gov/study/NCT01869725
NCT01833832	Click	Click	ALL	0	1	1	11	NIH	INTERVENTIONAL	2013	2013-04-12	2018-08-09	OK	55.47	11.5	11.53	14.1	10.86	23	7.05	407	10	4175	0.1	https://storage.googleapis.com/ctgov2-large-docs/32/NCT01833832/ICF_001.pdf	https://clinicaltrials.gov/study/NCT01833832
NCT02406859	Click	Click	ALL	0	1	1	50	FED	INTERVENTIONAL	2013	2013-07-01	2017-12-29	OK	43.57	26.4	31.09	24.7	-7.29	19.6667	4.26	96	10	12330	0.01	https://storage.googleapis.com/ctgov2-large-docs/59/NCT02406859/ICF_002.pdf	https://clinicaltrials.gov/study/NCT02406859
NCT03233555	Click	Click	ALL	0	1	1	535	OTHER	INTERVENTIONAL	2013	2013-09-03	2022-07-31	OK	60.04	9.8	11.31	12.3	10.85	21.3333	10.93	532	10	2687	0.2	https://storage.googleapis.com/ctgov2-large-docs/55/NCT03233555/ICF_000.pdf	https://clinicaltrials.gov/study/NCT03233555
NCT01946139	Click	Click	FEMALE	0	1	1	276	NETWORK	INTERVENTIONAL	2013	2013-12-04	2018-10-31	OK	71.65	7.4	8.08	8.7	8.52	16	6.36	355	10	4212	0.08	https://storage.googleapis.com/ctgov2-large-docs/39/NCT01946139/ICF_001.pdf	https://clinicaltrials.gov/study/NCT01946139
NCT01806870	Click	Click	ALL	0	1	1	30	OTHER	INTERVENTIONAL	2013	2013-03-01	2018-12-15	OK	68.1	8.7	9.61	11.1	9.52	34	6.63	392	10	4691	0.08	https://storage.googleapis.com/ctgov2-large-docs/70/NCT01806870/ICF_000.pdf	https://clinicaltrials.gov/study/NCT01806870
NCT01807117	Click	Click	ALL	0	1	1	15	OTHER	INTERVENTIONAL	2013	2013-04-01	2014-03-05	OK	49.35	11.8	11.04	13.8	11.6	17.25	7.22	423	10	3666	0.12	https://storage.googleapis.com/ctgov2-large-docs/17/NCT01807117/ICF_001.pdf	https://clinicaltrials.gov/study/NCT01807117
NCT01985022	Click	Click	ALL	1	0	0	33	OTHER	INTERVENTIONAL	2013	2013-05-01	2019-11-26	OK	58.32	10.4	10.22	12.8	10.73	33.5	6.68	418	10	4979	0.08	https://storage.googleapis.com/ctgov2-large-docs/22/NCT01985022/ICF_001.pdf	https://clinicaltrials.gov/study/NCT01985022
NCT01851694	Click	Click	ALL	0	1	1	45	OTHER	INTERVENTIONAL	2013	2013-05-01	2025-12-01	OK	58.72	10.3	10.4	12.4	10.68	20.5	6.81	453	10	4693	0.1	https://storage.googleapis.com/ctgov2-large-docs/94/NCT01851694/ICF_000.pdf	https://clinicaltrials.gov/study/NCT01851694
NCT01867242	Click	Click	ALL	0	1	1	150	OTHER	INTERVENTIONAL	2013	2013-07-01	2018-05-01	OK	56.08	11.3	11.31	13.2	10.39	8.28571	7.1	379	10	3922	0.1	https://storage.googleapis.com/ctgov2-large-docs/42/NCT01867242/ICF_001.pdf	https://clinicaltrials.gov/study/NCT01867242
NCT02046135	Click	Click	ALL	1	1	0	51	OTHER	INTERVENTIONAL	2013	2013-09-01	2017-07-22	OK	58.82	10.2	10.16	12.5	10.85	32.5	6.7	375	10	4176	0.09	https://storage.googleapis.com/ctgov2-large-docs/35/NCT02046135/ICF_001.pdf	https://clinicaltrials.gov/study/NCT02046135
NCT01999920	Click	Click	ALL	0	1	0	24	OTHER	INTERVENTIONAL	2013	2013-12-01	2017-12-30	OK	50.77	11.2	10.65	13	11.66	18	7.39	343	10	2955	0.12	https://storage.googleapis.com/ctgov2-large-docs/20/NCT01999920/ICF_001.pdf	https://clinicaltrials.gov/study/NCT01999920
NCT01866826	Click	Click	ALL	0	1	1	46	NIH	INTERVENTIONAL	2013	2013-01-18	2018-02-28	OK	48.74	12	11.27	14	11.78	23.6667	6.99	571	9	5318	0.11	https://storage.googleapis.com/ctgov2-large-docs/26/NCT01866826/ICF_000.pdf	https://clinicaltrials.gov/study/NCT01866826
NCT01715571	Click	Click	MALE	0	1	1	11	OTHER	INTERVENTIONAL	2013	2013-03-01	2020-07-01	OK	63.8	8.3	8.52	10.3	10.61	12	6.94	421	9	3905	0.11	https://storage.googleapis.com/ctgov2-large-docs/71/NCT01715571/ICF_002.pdf	https://clinicaltrials.gov/study/NCT01715571
NCT01976390	Click	Click	ALL	0	1	1	60	OTHER	INTERVENTIONAL	2013	2013-10-01	2019-08-31	OK	59.94	9.8	10.23	12	10.91	35	7.21	439	9	3793	0.12	https://storage.googleapis.com/ctgov2-large-docs/90/NCT01976390/ICF_001.pdf	https://clinicaltrials.gov/study/NCT01976390
NCT02095678	Click	Click	ALL	0	1	1	52	OTHER	INTERVENTIONAL	2013	2013-12-01	2019-12-03	OK	39.26	13.6	12.17	15.9	13.52	13	7.5	356	9	2765	0.13	https://storage.googleapis.com/ctgov2-large-docs/78/NCT02095678/ICF_001.pdf	https://clinicaltrials.gov/study/NCT02095678
NCT01856868	Click	Click	MALE	0	1	0	7	OTHER	INTERVENTIONAL	2013	2013-05-01	2018-09-01	OK	58.82	10.2	10.54	12.6	10.79	33	7.28	353	9	3097	0.11	https://storage.googleapis.com/ctgov2-large-docs/68/NCT01856868/ICF_001.pdf	https://clinicaltrials.gov/study/NCT01856868
NCT02290444	Click	Click	ALL	0	1	1	64	OTHER	INTERVENTIONAL	2013	2013-08-01	2018-11-01	OK	50.26	11.4	11.35	13.8	12.3	36	7.31	377	9	2946	0.13	https://storage.googleapis.com/ctgov2-large-docs/44/NCT02290444/ICF_001.pdf	https://clinicaltrials.gov/study/NCT02290444
NCT02848664	Click	Click	ALL	1	1	1	11	OTHER	OBSERVATIONAL	2013	2013-08-01	2015-08-01	OK	57.1	10.9	11.76	12.9	10.8	13	7.67	513	9	3912	0.13	https://storage.googleapis.com/ctgov2-large-docs/64/NCT02848664/ICF_001.pdf	https://clinicaltrials.gov/study/NCT02848664
NCT01765673	Click	Click	ALL	0	1	1	13	OTHER	OBSERVATIONAL	2013	2013-01-01	2016-02-22	OK	50.16	11.5	11.21	15.1	14.04	13.4	7.48	347	8	2666	0.13	https://storage.googleapis.com/ctgov2-large-docs/73/NCT01765673/ICF_000.pdf	https://clinicaltrials.gov/study/NCT01765673
NCT01819311	Click	Click	ALL	1	0	0	64	OTHER	INTERVENTIONAL	2013	2013-04-01	2017-06-23	OK	67.08	9.1	9.82	11.1	8.94	32.5	6.6	189	8	2644	0.07	https://storage.googleapis.com/ctgov2-large-docs/11/NCT01819311/ICF_002.pdf	https://clinicaltrials.gov/study/NCT01819311
NCT01990573	Click	Click	ALL	1	1	0	51	OTHER	INTERVENTIONAL	2013	2013-04-10	2018-06-30	OK	61.36	9.2	9.31	11.7	11.37	22	6.67	340	8	3651	0.09	https://storage.googleapis.com/ctgov2-large-docs/73/NCT01990573/ICF_000.pdf	https://clinicaltrials.gov/study/NCT01990573
NCT01904032	Click	Click	FEMALE	0	1	1	265	OTHER	INTERVENTIONAL	2013	2013-11-21	2018-08-31	OK	57.81	10.6	11.32	13.2	11.14	13	7.86	393	8	3078	0.13	https://storage.googleapis.com/ctgov2-large-docs/32/NCT01904032/ICF_001.pdf	https://clinicaltrials.gov/study/NCT01904032
NCT01653847	Click	Click	ALL	0	1	1	88	OTHER	INTERVENTIONAL	2013	2013-02-01	2020-05-01	OK	58.32	10.4	10.76	13.3	11.55	19.5	7.07	418	8	3766	0.11	https://storage.googleapis.com/ctgov2-large-docs/47/NCT01653847/ICF_001.pdf	https://clinicaltrials.gov/study/NCT01653847
NCT01778946	Click	Click	ALL	0	1	1	7	OTHER	INTERVENTIONAL	2013	2013-04-01	2021-02-01	OK	56.49	11.1	11.13	14.2	11.67	16.5	7.11	391	8	4014	0.1	https://storage.googleapis.com/ctgov2-large-docs/46/NCT01778946/ICF_001.pdf	https://clinicaltrials.gov/study/NCT01778946
NCT02269397	Click	Click	ALL	1	1	1	371	INDUSTRY	OBSERVATIONAL	2013	2013-07-01	2018-12-06	OK	56.69	11	11.28	13.7	11.38	16.25	7.21	229	8	2361	0.1	https://storage.googleapis.com/ctgov2-large-docs/97/NCT02269397/ICF_000.pdf	https://clinicaltrials.gov/study/NCT02269397
NCT03402256	Click	Click	ALL	0	1	1	15	OTHER	INTERVENTIONAL	2013	2013-03-22	2014-05-06	OK	58.45	12.4	13.49	12.5	6.4	27	8.41	420	7	3949	0.11	https://storage.googleapis.com/ctgov2-large-docs/56/NCT03402256/ICF_000.pdf	https://clinicaltrials.gov/study/NCT03402256
NCT02044991	Click	Click	FEMALE	0	1	0	2	OTHER	INTERVENTIONAL	2013	2013-10-24	2017-02-22	OK	48.64	12.1	11.67	14.7	12.77	19.25	8	339	7	2503	0.14	https://storage.googleapis.com/ctgov2-large-docs/91/NCT02044991/ICF_001.pdf	https://clinicaltrials.gov/study/NCT02044991
NCT02051933	Click	Click	ALL	0	1	1	10	OTHER	INTERVENTIONAL	2013	2013-01-01	2016-05-01	OK	51.07	11.1	11.42	13.1	12.01	16	8.1	385	7	2472	0.16	https://storage.googleapis.com/ctgov2-large-docs/33/NCT02051933/ICF_001.pdf	https://clinicaltrials.gov/study/NCT02051933
NCT02343302	Click	Click	ALL	0	1	1	2	OTHER	INTERVENTIONAL	2013	2013-02-01	2021-02-20	OK	69.82	8.1	9.15	10.4	9.75	13.6	6.69	258	7	2844	0.09	https://storage.googleapis.com/ctgov2-large-docs/02/NCT02343302/ICF_001.pdf	https://clinicaltrials.gov/study/NCT02343302
NCT01836445	Click	Click	MALE	0	1	0	901	OTHER	INTERVENTIONAL	2013	2013-05-01	2017-03-01	OK	60.55	9.6	9.32	11	9.92	13.8	6.55	373	7	4258	0.09	https://storage.googleapis.com/ctgov2-large-docs/45/NCT01836445/ICF_000.pdf	https://clinicaltrials.gov/study/NCT01836445
NCT01939028	Click	Click	FEMALE	1	1	1	58	OTHER	INTERVENTIONAL	2013	2013-07-01	2016-10-01	OK	58.82	10.2	10.56	13	11.31	16.25	7.45	255	7	2248	0.11	https://storage.googleapis.com/ctgov2-large-docs/28/NCT01939028/ICF_001.pdf	https://clinicaltrials.gov/study/NCT01939028
NCT01668602	Click	Click	ALL	0	1	1	24	OTHER	INTERVENTIONAL	2013	2013-08-01	2019-05-01	OK	68.1	8.7	9.82	11.4	10.04	34	6.8	355	7	3761	0.09	https://storage.googleapis.com/ctgov2-large-docs/02/NCT01668602/ICF_000.pdf	https://clinicaltrials.gov/study/NCT01668602
NCT01814072	Click	Click	ALL	0	1	0	562	OTHER	INTERVENTIONAL	2013	2013-09-01	2017-09-20	OK	57.5	10.7	11.35	13.3	11.14	75	7.47	348	7	2870	0.12	https://storage.googleapis.com/ctgov2-large-docs/72/NCT01814072/ICF_001.pdf	https://clinicaltrials.gov/study/NCT01814072
NCT01948167	Click	Click	ALL	1	0	0	205	OTHER	INTERVENTIONAL	2013	2013-09-01	2019-08-01	OK	60.35	9.6	10.27	12.2	11.49	13.6	7.22	267	7	2274	0.12	https://storage.googleapis.com/ctgov2-large-docs/67/NCT01948167/ICF_000.pdf	https://clinicaltrials.gov/study/NCT01948167
NCT01977937	Click	Click	ALL	1	1	0	55	OTHER	INTERVENTIONAL	2013	2013-11-01	2018-04-01	OK	60.14	9.7	10.2	11.9	10.85	8.33333	6.99	305	7	2728	0.11	https://storage.googleapis.com/ctgov2-large-docs/37/NCT01977937/ICF_000.pdf	https://clinicaltrials.gov/study/NCT01977937
NCT01932801	Click	Click	ALL	0	1	1	308	OTHER	INTERVENTIONAL	2013	2013-08-01	2019-06-30	OK	59.03	10.1	10.53	12.7	11.2	10.2857	7.07	435	6	3985	0.11	https://storage.googleapis.com/ctgov2-large-docs/01/NCT01932801/ICF_001.pdf	https://clinicaltrials.gov/study/NCT01932801
NCT02233088	Click	Click	ALL	0	1	1	48	OTHER	INTERVENTIONAL	2013	2013-09-20	2021-12-31	OK	58.72	10.3	10.66	12.3	10.56	16.5	7.37	326	6	2674	0.12	https://storage.googleapis.com/ctgov2-large-docs/88/NCT02233088/Prot_ICF_000.pdf	https://clinicaltrials.gov/study/NCT02233088
NCT01778634	Click	Click	ALL	1	0	0	121	OTHER	INTERVENTIONAL	2013	2013-07-01	2020-11-03	OK	56.18	11.2	11.9	14	11.38	14.4	7.55	425	6	3487	0.12	https://storage.googleapis.com/ctgov2-large-docs/34/NCT01778634/ICF_001.pdf	https://clinicaltrials.gov/study/NCT01778634
NCT01756040	Click	Click	ALL	1	0	0	211	OTHER	INTERVENTIONAL	2013	2013-02-01	2021-08-31	OK	62.48	8.8	9.32	11.2	11.13	7.25	7.07	227	5	1980	0.11	https://storage.googleapis.com/ctgov2-large-docs/40/NCT01756040/ICF_001.pdf	https://clinicaltrials.gov/study/NCT01756040
NCT02626910	Click	Click	ALL	1	1	1	49	OTHER	OBSERVATIONAL	2013	2013-08-01	2017-07-01	OK	64.71	8	8.67	8.6	9.1	5.6	7.27	172	5	1393	0.12	https://storage.googleapis.com/ctgov2-large-docs/10/NCT02626910/ICF_000.pdf	https://clinicaltrials.gov/study/NCT02626910
NCT02030002	Click	Click	ALL	1	1	0	49	OTHER	INTERVENTIONAL	2013	2013-10-01	2019-12-31	OK	50.06	11.5	11.2	12.9	11.2	21.6667	7.97	268	5	1987	0.13	https://storage.googleapis.com/ctgov2-large-docs/02/NCT02030002/ICF_000.pdf	https://clinicaltrials.gov/study/NCT02030002
NCT01350505	Click	Click	ALL	0	1	1	21	FED	INTERVENTIONAL	2013	2013-10-15	2017-06-30	OK	55.17	11.6	12.21	15.6	12.42	21	7.53	232	5	1973	0.12	https://storage.googleapis.com/ctgov2-large-docs/05/NCT01350505/ICF_002.pdf	https://clinicaltrials.gov/study/NCT01350505
NCT01869777	Click	Click	ALL	1	1	1	102	OTHER	INTERVENTIONAL	2013	2013-07-01	2020-05-01	OK	50.46	11.4	10.81	13.4	12.07	12.1667	7.2	280	5	2276	0.12	https://storage.googleapis.com/ctgov2-large-docs/77/NCT01869777/ICF_002.pdf	https://clinicaltrials.gov/study/NCT01869777
NCT02577822	Click	Click	ALL	0	1	1	60	OTHER	INTERVENTIONAL	2013	2013-10-01	2019-07-01	OK	57.2	10.8	11.32	12.6	10.39	23.3333	7.49	215	5	1883	0.11	https://storage.googleapis.com/ctgov2-large-docs/22/NCT02577822/ICF_001.pdf	https://clinicaltrials.gov/study/NCT02577822
NCT04503187	Click	Click	ALL	0	1	1	130	OTHER	OBSERVATIONAL	2013	2013-04-04	2024-12-31	OK	58.32	10.4	10.87	12.8	11.08	14.2	7.46	209	4	1683	0.12	https://storage.googleapis.com/ctgov2-large-docs/87/NCT04503187/ICF_000.pdf	https://clinicaltrials.gov/study/NCT04503187
NCT01790594	Click	Click	ALL	0	1	0	46	NIH	INTERVENTIONAL	2013	2013-02-01	2016-08-01	OK	37.54	14.3	14.09	18.6	15.55	18.5	8.67	153	3	880	0.17	https://storage.googleapis.com/ctgov2-large-docs/94/NCT01790594/ICF_001.pdf	https://clinicaltrials.gov/study/NCT01790594
NCT02333604	Click	Click	ALL	0	1	1	15000	OTHER	OBSERVATIONAL	2013	2013-03-01	2035-12-01	OK	60.24	9.7	10.7	11.7	10.73	16.25	7.76	192	3	1399	0.14	https://storage.googleapis.com/ctgov2-large-docs/04/NCT02333604/ICF_002.pdf	https://clinicaltrials.gov/study/NCT02333604
NCT02222337	Click	Click	ALL	1	1	1	272	OTHER	INTERVENTIONAL	2013	2013-05-01	2017-12-01	OK	66.07	9.5	10.62	12.9	10.5	17.6667	7.39	150	3	1454	0.1	https://storage.googleapis.com/ctgov2-large-docs/37/NCT02222337/ICF_000.pdf	https://clinicaltrials.gov/study/NCT02222337
NCT02061280	Click	Click	ALL	1	0	0	108	OTHER	INTERVENTIONAL	2013	2013-10-01	2017-02-17	OK	80.11	6.2	7.91	7.3	6.84	14.25	6.65	101	3	1285	0.08	https://storage.googleapis.com/ctgov2-large-docs/80/NCT02061280/ICF_002.pdf	https://clinicaltrials.gov/study/NCT02061280
NCT01970410	Click	Click	ALL	0	1	0	55	OTHER	INTERVENTIONAL	2013	2013-10-01	2022-02-14	OK	56.18	11.2	12.12	15.6	13.12	36	8.3	125	3	842	0.15	https://storage.googleapis.com/ctgov2-large-docs/10/NCT01970410/ICF_002.pdf	https://clinicaltrials.gov/study/NCT01970410
NCT02153983	Click	Click	ALL	0	1	1	77	NIH	INTERVENTIONAL	2014	2014-05-31	2018-08-15	OK	49.86	11.6	9.4	12.8	10.91	32.5	5.61	2087	88	49612	0.04	https://storage.googleapis.com/ctgov2-large-docs/83/NCT02153983/ICF_001.pdf	https://clinicaltrials.gov/study/NCT02153983
NCT02089230	Click	Click	ALL	0	1	1	19	OTHER	INTERVENTIONAL	2014	2014-08-27	2019-06-05	OK	49.45	11.8	10.34	14.9	11.89	21.6667	6.55	2411	88	31376	0.08	https://storage.googleapis.com/ctgov2-large-docs/30/NCT02089230/Prot_SAP_ICF_000.pdf	https://clinicaltrials.gov/study/NCT02089230
NCT02008149	Click	Click	ALL	0	1	1	9	FED	INTERVENTIONAL	2014	2014-11-01	2018-12-04	OK	38.66	13.8	10.75	16.2	13.52	13.2	5.92	1725	79	34378	0.05	https://storage.googleapis.com/ctgov2-large-docs/49/NCT02008149/Prot_SAP_ICF_000.pdf	https://clinicaltrials.gov/study/NCT02008149
NCT03106636	Click	Click	ALL	1	0	0	442	OTHER	INTERVENTIONAL	2014	2014-05-20	2018-10-01	OK	52.19	10.7	8.57	14	12.76	10.6667	5.71	1178	75	25607	0.05	https://storage.googleapis.com/ctgov2-large-docs/36/NCT03106636/Prot_SAP_ICF_000.pdf	https://clinicaltrials.gov/study/NCT03106636
NCT02225106	Click	Click	ALL	0	1	0	11	OTHER	INTERVENTIONAL	2014	2014-08-06	2017-06-21	OK	52.49	10.6	9.21	12.7	11.72	12	6.39	2434	74	31343	0.08	https://storage.googleapis.com/ctgov2-large-docs/06/NCT02225106/Prot_SAP_ICF_000.pdf	https://clinicaltrials.gov/study/NCT02225106
NCT02095145	Click	Click	MALE	0	1	1	38	NIH	INTERVENTIONAL	2014	2014-05-08	2019-09-26	OK	53.41	10.2	8.78	13.6	11.6	13.1667	6.46	2079	70	26886	0.08	https://storage.googleapis.com/ctgov2-large-docs/45/NCT02095145/Prot_SAP_ICF_000.pdf	https://clinicaltrials.gov/study/NCT02095145
NCT02169271	Click	Click	ALL	0	1	1	109	NIH	INTERVENTIONAL	2014	2014-11-21	2020-02-14	OK	41.7	12.7	10.21	16.2	12.59	75	6.72	2341	66	28100	0.08	https://storage.googleapis.com/ctgov2-large-docs/71/NCT02169271/Prot_SAP_ICF_000.pdf	https://clinicaltrials.gov/study/NCT02169271
NCT01803854	Click	Click	ALL	1	1	1	1275	FED	OBSERVATIONAL	2014	2014-09-02	2024-07-21	OK	40.58	13.1	10.5	16.5	13.05	65	6.44	1352	60	18223	0.07	https://storage.googleapis.com/ctgov2-large-docs/54/NCT01803854/Prot_SAP_ICF_000.pdf	https://clinicaltrials.gov/study/NCT01803854
NCT02152540	Click	Click	ALL	0	1	1	33	FED	INTERVENTIONAL	2014	2014-10-01	2019-06-30	OK	42.31	12.4	9.88	15.2	13.92	35.5	6.27	1827	57	24093	0.08	https://storage.googleapis.com/ctgov2-large-docs/40/NCT02152540/Prot_ICF_000.pdf	https://clinicaltrials.gov/study/NCT02152540
NCT02130986	Click	Click	ALL	0	1	1	1664	OTHER	INTERVENTIONAL	2014	2014-11-03	2017-07-21	OK	44.24	11.7	9.48	15.5	13.69	15.2	6.72	1495	51	16118	0.09	https://storage.googleapis.com/ctgov2-large-docs/86/NCT02130986/Prot_ICF_000.pdf	https://clinicaltrials.gov/study/NCT02130986
NCT02049307	Click	Click	ALL	0	1	1	108	OTHER	INTERVENTIONAL	2014	2014-10-16	2018-12-14	OK	53.1	10.3	9.12	12.1	11.13	24	7.02	1885	50	20030	0.09	https://storage.googleapis.com/ctgov2-large-docs/07/NCT02049307/Prot_SAP_ICF_000.pdf	https://clinicaltrials.gov/study/NCT02049307
NCT02022033	Click	Click	ALL	0	1	1	25	OTHER	INTERVENTIONAL	2014	2014-02-01	2022-03-17	OK	46.2	13	11.73	15.9	11.73	60	6.77	1717	49	21750	0.08	https://storage.googleapis.com/ctgov2-large-docs/33/NCT02022033/Prot_SAP_ICF_000.pdf	https://clinicaltrials.gov/study/NCT02022033
NCT02065609	Click	Click	FEMALE	0	1	1	52	OTHER	INTERVENTIONAL	2014	2014-02-01	2018-02-13	OK	51.78	10.9	9.63	13.8	11.95	5.72727	6.75	1718	48	20080	0.09	https://storage.googleapis.com/ctgov2-large-docs/09/NCT02065609/Prot_SAP_ICF_000.pdf	https://clinicaltrials.gov/study/NCT02065609
NCT02037620	Click	Click	ALL	0	1	1	5	OTHER	INTERVENTIONAL	2014	2014-07-01	2019-09-20	OK	30.81	27.2	30.07	34.4	2.93	22.3333	8.12	1970	46	58978	0.03	https://storage.googleapis.com/ctgov2-large-docs/20/NCT02037620/Prot_ICF_000.pdf	https://clinicaltrials.gov/study/NCT02037620
NCT02263326	Click	Click	ALL	0	1	1	89	OTHER	INTERVENTIONAL	2014	2014-12-01	2017-09-01	OK	52.49	10.6	9.27	13.2	11.14	4.66667	6.68	1509	46	18118	0.08	https://storage.googleapis.com/ctgov2-large-docs/26/NCT02263326/Prot_SAP_ICF_000.pdf	https://clinicaltrials.gov/study/NCT02263326
NCT02483520	Click	Click	ALL	0	1	1	189	OTHER	INTERVENTIONAL	2014	2014-03-01	2019-01-31	OK	60.65	9.5	7.99	11.5	10.79	33	1.47	439	45	19892	0.02	https://storage.googleapis.com/ctgov2-large-docs/20/NCT02483520/ICF_001.pdf	https://clinicaltrials.gov/study/NCT02483520
NCT02203604	Click	Click	ALL	0	1	1	9	OTHER	INTERVENTIONAL	2014	2014-11-26	2020-01-27	OK	58.79	8.2	8.9	10.9	11.93	7.375	10.28	3041	43	14666	0.21	https://storage.googleapis.com/ctgov2-large-docs/04/NCT02203604/ICF_002.pdf	https://clinicaltrials.gov/study/NCT02203604
NCT02232074	Click	Click	ALL	0	1	1	306	OTHER	INTERVENTIONAL	2014	2014-02-01	2018-10-01	OK	43.32	12	10.18	15.5	12.42	13	7.35	1291	34	11498	0.11	https://storage.googleapis.com/ctgov2-large-docs/74/NCT02232074/Prot_ICF_001.pdf	https://clinicaltrials.gov/study/NCT02232074
NCT01830595	Click	Click	ALL	0	1	1	55	OTHER	INTERVENTIONAL	2014	2014-09-01	2018-01-01	OK	54.93	9.6	8.85	12.2	12.18	24.6667	7.52	1574	34	13562	0.12	https://storage.googleapis.com/ctgov2-large-docs/95/NCT01830595/Prot_SAP_ICF_000.pdf	https://clinicaltrials.gov/study/NCT01830595
NCT01569737	Click	Click	FEMALE	0	1	1	98	INDUSTRY	OBSERVATIONAL	2014	2014-11-18	2018-06-29	OK	38.86	13.8	11.38	17.8	12.89	13	6.89	994	33	11349	0.09	https://storage.googleapis.com/ctgov2-large-docs/37/NCT01569737/Prot_ICF_001.pdf	https://clinicaltrials.gov/study/NCT01569737
NCT02130687	Click	Click	ALL	0	1	1	106	OTHER	INTERVENTIONAL	2014	2014-06-01	2020-08-01	OK	53.21	10.3	9.48	12.3	11.6	5.63636	7.48	1534	32	13272	0.12	https://storage.googleapis.com/ctgov2-large-docs/87/NCT02130687/Prot_SAP_ICF_000.pdf	https://clinicaltrials.gov/study/NCT02130687
NCT02135419	Click	Click	ALL	0	1	1	4446	NETWORK	INTERVENTIONAL	2014	2014-09-24	2024-03-31	OK	68.4	8.6	8.96	11	9.46	11.3333	5.91	678	29	12182	0.06	https://storage.googleapis.com/ctgov2-large-docs/19/NCT02135419/ICF_001.pdf	https://clinicaltrials.gov/study/NCT02135419
NCT02279394	Click	Click	ALL	0	1	1	51	OTHER	INTERVENTIONAL	2014	2014-12-11	2022-01-26	OK	44.48	13.7	12.48	16.4	12.07	25.3333	7.02	826	27	9087	0.09	https://storage.googleapis.com/ctgov2-large-docs/94/NCT02279394/ICF_001.pdf	https://clinicaltrials.gov/study/NCT02279394
NCT02314624	Click	Click	ALL	0	1	1	142	INDUSTRY	INTERVENTIONAL	2014	2014-12-01	2018-12-31	OK	48.13	12.3	10.45	14.1	11.78	16.5	6.2	631	26	10055	0.06	https://storage.googleapis.com/ctgov2-large-docs/24/NCT02314624/ICF_002.pdf	https://clinicaltrials.gov/study/NCT02314624
NCT02103270	Click	Click	ALL	1	1	0	120	OTHER	INTERVENTIONAL	2014	2014-04-01	2018-09-01	OK	44.48	13.7	12.23	16	11.84	34.5	6.61	632	25	8651	0.07	https://storage.googleapis.com/ctgov2-large-docs/70/NCT02103270/ICF_001.pdf	https://clinicaltrials.gov/study/NCT02103270
NCT02184533	Click	Click	ALL	0	1	1	15	OTHER	INTERVENTIONAL	2014	2014-07-01	2018-05-01	OK	45.8	13.2	11.76	15.2	11.55	23.3333	6.58	860	25	10728	0.08	https://storage.googleapis.com/ctgov2-large-docs/33/NCT02184533/ICF_000.pdf	https://clinicaltrials.gov/study/NCT02184533
NCT03174925	Click	Click	ALL	0	1	1	55	OTHER	INTERVENTIONAL	2014	2014-01-24	2019-02-13	OK	42.61	12.3	10.82	18.5	13.58	11	7.56	639	22	5143	0.12	https://storage.googleapis.com/ctgov2-large-docs/25/NCT03174925/Prot_SAP_ICF_000.pdf	https://clinicaltrials.gov/study/NCT03174925
NCT02008396	Click	Click	ALL	0	1	1	12	INDUSTRY	INTERVENTIONAL	2014	2014-04-11	2017-04-28	OK	64.75	10	10.57	12.7	9.93	6.625	6.15	631	22	10089	0.06	https://storage.googleapis.com/ctgov2-large-docs/96/NCT02008396/ICF_003.pdf	https://clinicaltrials.gov/study/NCT02008396
NCT02021669	Click	Click	ALL	0	1	1	144	OTHER	INTERVENTIONAL	2014	2014-05-14	2018-09-13	OK	49.75	11.6	10.81	13.7	11.84	10.1429	7.11	992	22	9600	0.1	https://storage.googleapis.com/ctgov2-large-docs/69/NCT02021669/Prot_SAP_ICF_000.pdf	https://clinicaltrials.gov/study/NCT02021669
NCT02137759	Click	Click	ALL	0	1	1	29	OTHER	INTERVENTIONAL	2014	2014-05-07	2024-08-15	OK	58.92	10.2	9.86	12.1	10.04	22.6667	6.48	695	21	8666	0.08	https://storage.googleapis.com/ctgov2-large-docs/59/NCT02137759/ICF_001.pdf	https://clinicaltrials.gov/study/NCT02137759
NCT02029872	Click	Click	ALL	1	1	1	77	OTHER	INTERVENTIONAL	2014	2014-01-01	2017-03-01	OK	71.78	9.4	10.52	7.5	2.79	7.25	5.78	437	21	13272	0.03	https://storage.googleapis.com/ctgov2-large-docs/72/NCT02029872/ICF_000.pdf	https://clinicaltrials.gov/study/NCT02029872
NCT02923232	Click	Click	ALL	0	1	1	52	OTHER	INTERVENTIONAL	2014	2014-11-01	2020-03-01	OK	42.72	12.3	10.32	14.9	13.81	58	7.05	826	21	7831	0.11	https://storage.googleapis.com/ctgov2-large-docs/32/NCT02923232/Prot_ICF_000.pdf	https://clinicaltrials.gov/study/NCT02923232
NCT02469168	Click	Click	ALL	0	1	1	1	OTHER	INTERVENTIONAL	2014	2014-12-01	2017-12-01	OK	51.41	13.1	13.18	15.2	9.99	22.6667	7.09	891	21	9953	0.09	https://storage.googleapis.com/ctgov2-large-docs/68/NCT02469168/ICF_001.pdf	https://clinicaltrials.gov/study/NCT02469168
NCT02169791	Click	Click	ALL	0	1	1	29	OTHER	INTERVENTIONAL	2014	2014-07-15	2020-07-28	OK	57.3	10.8	11.07	13.7	11.44	10.8333	7.21	785	20	7246	0.11	https://storage.googleapis.com/ctgov2-large-docs/91/NCT02169791/ICF_001.pdf	https://clinicaltrials.gov/study/NCT02169791
NCT02377089	Click	Click	ALL	0	1	1	72	OTHER	INTERVENTIONAL	2014	2014-05-01	2020-10-20	OK	49.04	11.9	10.74	13.9	11.72	18	6.56	767	20	8808	0.09	https://storage.googleapis.com/ctgov2-large-docs/89/NCT02377089/ICF_001.pdf	https://clinicaltrials.gov/study/NCT02377089
NCT02061397	Click	Click	FEMALE	0	1	1	10	OTHER	INTERVENTIONAL	2014	2014-03-01	2019-12-13	OK	54.66	11.8	11.59	14.3	10.74	22.6667	6.87	576	19	6647	0.09	https://storage.googleapis.com/ctgov2-large-docs/97/NCT02061397/ICF_001.pdf	https://clinicaltrials.gov/study/NCT02061397
NCT02179749	Click	Click	ALL	0	1	1	103	OTHER	INTERVENTIONAL	2014	2014-09-01	2019-11-06	OK	41.29	12.8	11.76	16.6	14.1	19.25	8.12	1074	19	7610	0.14	https://storage.googleapis.com/ctgov2-large-docs/49/NCT02179749/Prot_SAP_ICF_000.pdf	https://clinicaltrials.gov/study/NCT02179749
NCT02077959	Click	Click	ALL	0	1	1	20	OTHER	INTERVENTIONAL	2014	2014-03-03	2019-05-24	OK	56.18	11.2	10.98	13	10.1	13.4	6.78	654	18	7522	0.09	https://storage.googleapis.com/ctgov2-large-docs/59/NCT02077959/ICF_001.pdf	https://clinicaltrials.gov/study/NCT02077959
NCT01984164	Click	Click	ALL	0	1	1	176	OTHER	INTERVENTIONAL	2014	2014-08-20	2018-12-03	OK	58.62	10.3	9.97	12.2	10.39	17.5	6.38	563	18	7173	0.08	https://storage.googleapis.com/ctgov2-large-docs/64/NCT01984164/ICF_000.pdf	https://clinicaltrials.gov/study/NCT01984164
NCT02255461	Click	Click	ALL	1	1	0	35	NETWORK	INTERVENTIONAL	2014	2014-12-08	2019-02-25	OK	67.69	8.9	9.52	11.4	9.75	20.3333	6.41	538	18	7534	0.07	https://storage.googleapis.com/ctgov2-large-docs/61/NCT02255461/ICF_001.pdf	https://clinicaltrials.gov/study/NCT02255461
NCT02019693	Click	Click	ALL	0	1	1	20	NIH	INTERVENTIONAL	2014	2014-01-24	2021-12-17	OK	54.15	12	11.98	14.5	10.62	31.5	6.91	648	17	7114	0.09	https://storage.googleapis.com/ctgov2-large-docs/93/NCT02019693/ICF_001.pdf	https://clinicaltrials.gov/study/NCT02019693
NCT01838863	Click	Click	ALL	0	1	1	144	OTHER	INTERVENTIONAL	2014	2014-04-07	2017-04-03	OK	60.35	9.6	9.12	11.6	10.68	16.5	6.31	469	17	6096	0.08	https://storage.googleapis.com/ctgov2-large-docs/63/NCT01838863/ICF_001.pdf	https://clinicaltrials.gov/study/NCT01838863
NCT02215967	Click	Click	ALL	0	1	1	30	NIH	INTERVENTIONAL	2014	2014-08-12	2019-08-15	OK	55.78	11.4	11.49	14	11.03	22.3333	7.09	778	17	8017	0.1	https://storage.googleapis.com/ctgov2-large-docs/67/NCT02215967/ICF_001.pdf	https://clinicaltrials.gov/study/NCT02215967
NCT02371889	Click	Click	ALL	0	1	1	320	OTHER	INTERVENTIONAL	2014	2014-12-18	2020-02-01	OK	57.71	10.7	10.6	12.8	10.5	76	6.67	810	17	9165	0.09	https://storage.googleapis.com/ctgov2-large-docs/89/NCT02371889/ICF_003.pdf	https://clinicaltrials.gov/study/NCT02371889
NCT02037568	Click	Click	ALL	0	1	1	159	OTHER	INTERVENTIONAL	2014	2014-01-01	2017-09-01	OK	61.06	9.4	8.75	10.9	10.27	13.2	6.08	443	17	6694	0.07	https://storage.googleapis.com/ctgov2-large-docs/68/NCT02037568/ICF_000.pdf	https://clinicaltrials.gov/study/NCT02037568
NCT02085070	Click	Click	ALL	0	1	1	65	OTHER	INTERVENTIONAL	2014	2014-03-01	2020-02-27	OK	55.37	11.5	11.49	15.3	12.25	16.75	6.75	692	17	7880	0.09	https://storage.googleapis.com/ctgov2-large-docs/70/NCT02085070/ICF_000.pdf	https://clinicaltrials.gov/study/NCT02085070
NCT01970501	Click	Click	ALL	0	1	1	267	INDUSTRY	INTERVENTIONAL	2014	2014-04-01	2017-12-28	OK	56.49	11.1	10.97	13.3	10.62	12	6.53	623	17	7489	0.08	https://storage.googleapis.com/ctgov2-large-docs/01/NCT01970501/ICF_002.pdf	https://clinicaltrials.gov/study/NCT01970501
NCT02096952	Click	Click	ALL	0	1	0	15	OTHER	INTERVENTIONAL	2014	2014-05-01	2018-01-01	OK	67.38	9	9.77	11.6	9.63	18.75	7.26	147	17	1659	0.09	https://storage.googleapis.com/ctgov2-large-docs/52/NCT02096952/ICF_001.pdf	https://clinicaltrials.gov/study/NCT02096952
NCT02160730	Click	Click	ALL	0	1	1	4	OTHER	INTERVENTIONAL	2014	2014-05-01	2018-10-01	OK	57	10.9	11.31	13.3	10.91	33.5	7.22	659	17	5949	0.11	https://storage.googleapis.com/ctgov2-large-docs/30/NCT02160730/ICF_001.pdf	https://clinicaltrials.gov/study/NCT02160730
NCT02101736	Click	Click	ALL	1	1	1	45	OTHER	INTERVENTIONAL	2014	2014-06-01	2022-02-16	OK	57.81	10.6	10.63	13	10.68	22	7.01	580	17	5787	0.1	https://storage.googleapis.com/ctgov2-large-docs/36/NCT02101736/ICF_001.pdf	https://clinicaltrials.gov/study/NCT02101736
NCT02206035	Click	Click	ALL	0	1	1	45	OTHER	INTERVENTIONAL	2014	2014-12-01	2018-09-01	OK	53.85	12.1	12.28	15.1	11.15	67	7.31	528	17	5468	0.1	https://storage.googleapis.com/ctgov2-large-docs/35/NCT02206035/ICF_003.pdf	https://clinicaltrials.gov/study/NCT02206035
NCT02374918	Click	Click	ALL	0	1	0	77	OTHER	INTERVENTIONAL	2014	2014-12-01	2019-12-01	OK	64.04	10.3	11.4	11.9	8.54	16	8.51	810	17	8219	0.1	https://storage.googleapis.com/ctgov2-large-docs/18/NCT02374918/ICF_001.pdf	https://clinicaltrials.gov/study/NCT02374918
NCT02552316	Click	Click	ALL	0	1	1	34	OTHER	INTERVENTIONAL	2014	2014-12-01	2020-10-01	OK	50.77	11.2	10.12	12.6	11.14	21	6.74	480	17	5173	0.09	https://storage.googleapis.com/ctgov2-large-docs/16/NCT02552316/ICF_002.pdf	https://clinicaltrials.gov/study/NCT02552316
NCT02111850	Click	Click	ALL	0	1	1	21	NIH	INTERVENTIONAL	2014	2014-02-07	2021-03-24	OK	54.15	12	11.74	14.6	10.74	35	6.83	582	16	7059	0.08	https://storage.googleapis.com/ctgov2-large-docs/50/NCT02111850/ICF_001.pdf	https://clinicaltrials.gov/study/NCT02111850
NCT02037048	Click	Click	ALL	0	1	1	63	OTHER	INTERVENTIONAL	2014	2014-02-10	2025-10-01	OK	51.68	10.9	10.27	13.9	13.05	37.5	6.99	672	16	5894	0.11	https://storage.googleapis.com/ctgov2-large-docs/48/NCT02037048/ICF_002.pdf	https://clinicaltrials.gov/study/NCT02037048
NCT02057640	Click	Click	ALL	0	1	1	16	OTHER	INTERVENTIONAL	2014	2014-05-22	2018-05-15	OK	42.75	14.3	13.64	18.1	13.06	36	7.51	711	16	6219	0.11	https://storage.googleapis.com/ctgov2-large-docs/40/NCT02057640/ICF_000.pdf	https://clinicaltrials.gov/study/NCT02057640
NCT02153905	Click	Click	ALL	0	1	1	3	NIH	INTERVENTIONAL	2014	2014-07-03	2018-09-10	OK	54.05	12.1	11.85	14.8	10.86	34	6.81	615	16	7285	0.08	https://storage.googleapis.com/ctgov2-large-docs/05/NCT02153905/ICF_001.pdf	https://clinicaltrials.gov/study/NCT02153905
NCT02071901	Click	Click	ALL	0	1	1	31	OTHER	INTERVENTIONAL	2014	2014-08-14	2023-09-26	OK	47.42	12.5	11.99	14.8	11.96	36	7.46	754	16	6672	0.11	https://storage.googleapis.com/ctgov2-large-docs/01/NCT02071901/ICF_001.pdf	https://clinicaltrials.gov/study/NCT02071901
NCT02267187	Click	Click	ALL	0	1	1	15	OTHER	INTERVENTIONAL	2014	2014-10-22	2017-06-21	OK	46.1	13	12.16	16.3	13.12	21.3333	7.18	850	16	8215	0.1	https://storage.googleapis.com/ctgov2-large-docs/87/NCT02267187/ICF_001.pdf	https://clinicaltrials.gov/study/NCT02267187
NCT02250300	Click	Click	ALL	0	1	1	68	OTHER	INTERVENTIONAL	2014	2014-11-19	2020-10-06	OK	64.64	10.1	11.12	13	10.1	68	7.4	602	16	6077	0.1	https://storage.googleapis.com/ctgov2-large-docs/00/NCT02250300/ICF_001.pdf	https://clinicaltrials.gov/study/NCT02250300
NCT02349178	Click	Click	ALL	1	1	0	6	OTHER	INTERVENTIONAL	2014	2014-12-08	2017-03-16	OK	51.11	13.2	13.02	16.1	10.74	35.5	7.32	593	16	6727	0.09	https://storage.googleapis.com/ctgov2-large-docs/78/NCT02349178/ICF_001.pdf	https://clinicaltrials.gov/study/NCT02349178
NCT02364557	Click	Click	FEMALE	0	1	1	129	OTHER	INTERVENTIONAL	2014	2014-12-24	2026-12-20	OK	55.47	11.5	11.08	13.5	10.22	21.6667	6.67	509	16	6671	0.08	https://storage.googleapis.com/ctgov2-large-docs/57/NCT02364557/ICF_002.pdf	https://clinicaltrials.gov/study/NCT02364557
NCT02064582	Click	Click	MALE	0	1	1	7	OTHER	INTERVENTIONAL	2014	2014-05-01	2018-06-09	OK	57	10.9	11.23	13.9	11.67	68	7.24	629	16	5668	0.11	https://storage.googleapis.com/ctgov2-large-docs/82/NCT02064582/ICF_001.pdf	https://clinicaltrials.gov/study/NCT02064582
NCT01768650	Click	Click	ALL	0	1	1	231	OTHER	INTERVENTIONAL	2014	2014-06-01	2017-09-01	OK	58.11	10.5	10.31	13.5	11.37	11.8	6.39	582	16	7513	0.08	https://storage.googleapis.com/ctgov2-large-docs/50/NCT01768650/ICF_000.pdf	https://clinicaltrials.gov/study/NCT01768650
NCT02180672	Click	Click	ALL	1	0	0	211	OTHER	INTERVENTIONAL	2014	2014-09-01	2021-10-30	OK	58.82	10.2	9.97	12.9	11.2	10.8333	6.48	474	16	5702	0.08	https://storage.googleapis.com/ctgov2-large-docs/72/NCT02180672/ICF_001.pdf	https://clinicaltrials.gov/study/NCT02180672
NCT02064296	Click	Click	FEMALE	0	1	1	121	OTHER	INTERVENTIONAL	2014	2014-12-01	2019-11-22	OK	61.26	9.3	9.25	12.1	11.6	7.85714	6.53	715	16	7703	0.09	https://storage.googleapis.com/ctgov2-large-docs/96/NCT02064296/ICF_002.pdf	https://clinicaltrials.gov/study/NCT02064296
NCT02328105	Click	Click	ALL	0	1	1	11	OTHER	INTERVENTIONAL	2014	2014-12-01	2019-12-06	OK	54.86	11.7	12.09	14.7	11.38	22.3333	7.25	599	16	5502	0.11	https://storage.googleapis.com/ctgov2-large-docs/05/NCT02328105/ICF_001.pdf	https://clinicaltrials.gov/study/NCT02328105
NCT01827384	Click	Click	ALL	0	1	1	208	NIH	INTERVENTIONAL	2014	2014-01-07	2021-10-08	OK	61.19	11.4	12.29	14.8	10.28	33	6.92	403	15	4743	0.08	https://storage.googleapis.com/ctgov2-large-docs/84/NCT01827384/ICF_001.pdf	https://clinicaltrials.gov/study/NCT01827384
NCT02076022	Click	Click	ALL	0	1	1	10	OTHER	INTERVENTIONAL	2014	2014-04-08	2019-01-28	OK	44.98	13.5	12.7	16.7	12.89	22.3333	7.31	753	15	6988	0.11	https://storage.googleapis.com/ctgov2-large-docs/22/NCT02076022/ICF_001.pdf	https://clinicaltrials.gov/study/NCT02076022
NCT02031536	Click	Click	ALL	0	1	1	2	NETWORK	INTERVENTIONAL	2014	2014-04-10	2017-07-19	OK	66.98	9.2	9.9	11.9	9.92	22.3333	6.53	449	15	5470	0.08	https://storage.googleapis.com/ctgov2-large-docs/36/NCT02031536/ICF_001.pdf	https://clinicaltrials.gov/study/NCT02031536
NCT02168062	Click	Click	MALE	1	1	1	57	OTHER	INTERVENTIONAL	2014	2014-06-16	2018-05-22	OK	58.32	10.4	10.34	13.2	11.02	15.2	6.56	463	15	5284	0.09	https://storage.googleapis.com/ctgov2-large-docs/62/NCT02168062/ICF_001.pdf	https://clinicaltrials.gov/study/NCT02168062
NCT02237417	Click	Click	ALL	0	1	0	47	OTHER	INTERVENTIONAL	2014	2014-09-01	2020-07-30	OK	47.62	12.5	11.65	16.1	13.64	12.8	7.18	673	15	6138	0.11	https://storage.googleapis.com/ctgov2-large-docs/17/NCT02237417/ICF_001.pdf	https://clinicaltrials.gov/study/NCT02237417
NCT02179086	Click	Click	ALL	0	1	1	624	OTHER	INTERVENTIONAL	2014	2014-10-27	2026-05-01	OK	56.59	11.1	10.63	12.7	10.1	24.3333	6.58	471	15	6335	0.07	https://storage.googleapis.com/ctgov2-large-docs/86/NCT02179086/ICF_000.pdf	https://clinicaltrials.gov/study/NCT02179086
NCT01928732	Click	Click	ALL	0	1	1	916	FED	INTERVENTIONAL	2014	2014-10-31	2019-04-18	OK	55.68	11.4	11.34	14.8	11.96	34	6.64	433	15	5286	0.08	https://storage.googleapis.com/ctgov2-large-docs/32/NCT01928732/ICF_002.pdf	https://clinicaltrials.gov/study/NCT01928732
NCT02298946	Click	Click	ALL	0	1	1	17	NIH	INTERVENTIONAL	2014	2014-11-21	2017-03-07	OK	54.76	11.8	11.72	14.4	10.68	33.5	6.92	544	15	6083	0.09	https://storage.googleapis.com/ctgov2-large-docs/46/NCT02298946/ICF_001.pdf	https://clinicaltrials.gov/study/NCT02298946
NCT02322190	Click	Click	ALL	0	1	1	5	NIH	INTERVENTIONAL	2014	2014-12-20	2019-10-31	OK	55.37	11.5	11.43	14	10.62	22	6.77	430	15	5016	0.09	https://storage.googleapis.com/ctgov2-large-docs/90/NCT02322190/ICF_001.pdf	https://clinicaltrials.gov/study/NCT02322190
NCT02076152	Click	Click	ALL	0	1	1	11	OTHER	INTERVENTIONAL	2014	2014-02-01	2019-04-01	OK	57.61	10.7	10.73	13.7	11.37	17.75	6.79	488	15	5159	0.09	https://storage.googleapis.com/ctgov2-large-docs/52/NCT02076152/ICF_001.pdf	https://clinicaltrials.gov/study/NCT02076152
NCT02357849	Click	Click	ALL	1	1	0	9	OTHER	INTERVENTIONAL	2014	2014-07-01	2022-04-04	OK	57.4	10.8	11.08	13.4	11.02	22.3333	7.09	610	15	5939	0.1	https://storage.googleapis.com/ctgov2-large-docs/49/NCT02357849/ICF_001.pdf	https://clinicaltrials.gov/study/NCT02357849
NCT02221219	Click	Click	ALL	1	0	0	256	OTHER	INTERVENTIONAL	2014	2014-08-01	2021-08-28	OK	57.3	10.8	10.99	13.7	11.61	22.3333	6.78	839	15	8826	0.1	https://storage.googleapis.com/ctgov2-large-docs/19/NCT02221219/Prot_SAP_ICF_000.pdf	https://clinicaltrials.gov/study/NCT02221219
NCT02286167	Click	Click	ALL	0	1	1	25	OTHER	INTERVENTIONAL	2014	2014-11-01	2019-07-12	OK	58.62	10.3	10.25	12.6	10.97	17.25	6.58	598	15	6539	0.09	https://storage.googleapis.com/ctgov2-large-docs/67/NCT02286167/ICF_000.pdf	https://clinicaltrials.gov/study/NCT02286167
NCT01665677	Click	Click	ALL	0	1	1	69	OTHER	INTERVENTIONAL	2014	2014-01-20	2021-07-09	OK	57.71	10.7	10.57	12.7	10.33	71	7.08	501	14	5311	0.09	https://storage.googleapis.com/ctgov2-large-docs/77/NCT01665677/ICF_001.pdf	https://clinicaltrials.gov/study/NCT01665677
NCT01988571	Click	Click	ALL	0	1	1	279	OTHER	INTERVENTIONAL	2014	2014-02-01	2020-09-24	OK	58.72	10.3	10.33	13.1	11.43	22.6667	6.76	530	14	5422	0.1	https://storage.googleapis.com/ctgov2-large-docs/71/NCT01988571/ICF_000.pdf	https://clinicaltrials.gov/study/NCT01988571
NCT01989546	Click	Click	ALL	0	1	1	9	NIH	INTERVENTIONAL	2014	2014-02-04	2020-03-26	OK	55.27	11.6	11.41	14.5	11.09	22.6667	6.59	453	14	5521	0.08	https://storage.googleapis.com/ctgov2-large-docs/46/NCT01989546/ICF_001.pdf	https://clinicaltrials.gov/study/NCT01989546
NCT02100956	Click	Click	ALL	0	1	1	8	OTHER	INTERVENTIONAL	2014	2014-06-19	2022-10-10	OK	56.89	11	10.86	13.2	10.97	16.5	6.6	524	14	6008	0.09	https://storage.googleapis.com/ctgov2-large-docs/56/NCT02100956/ICF_000.pdf	https://clinicaltrials.gov/study/NCT02100956
NCT01965704	Click	Click	ALL	1	1	0	196	OTHER	INTERVENTIONAL	2014	2014-09-09	2020-09-16	OK	44.48	13.7	12.62	16	11.67	33	7.22	509	14	5424	0.09	https://storage.googleapis.com/ctgov2-large-docs/04/NCT01965704/ICF_000.pdf	https://clinicaltrials.gov/study/NCT01965704
NCT02188459	Click	Click	FEMALE	0	1	1	129	OTHER	INTERVENTIONAL	2014	2014-10-30	2020-01-22	OK	57.2	10.8	10.75	12.9	10.57	13.8	6.81	711	14	7914	0.09	https://storage.googleapis.com/ctgov2-large-docs/59/NCT02188459/ICF_001.pdf	https://clinicaltrials.gov/study/NCT02188459
NCT02262026	Click	Click	ALL	0	1	0	49	OTHER	INTERVENTIONAL	2014	2014-11-01	2019-04-26	OK	51.58	10.9	10.16	13.3	12.36	37	7.01	737	14	6358	0.12	https://storage.googleapis.com/ctgov2-large-docs/26/NCT02262026/ICF_001.pdf	https://clinicaltrials.gov/study/NCT02262026
NCT02280304	Click	Click	ALL	0	1	0	46	FED	INTERVENTIONAL	2014	2014-11-03	2018-03-26	OK	57.5	10.7	11.05	12.7	10.15	16	7.13	434	14	4018	0.11	https://storage.googleapis.com/ctgov2-large-docs/04/NCT02280304/ICF_000.pdf	https://clinicaltrials.gov/study/NCT02280304
NCT02155946	Click	Click	ALL	0	1	1	107	FED	INTERVENTIONAL	2014	2014-12-01	2021-03-31	OK	49.75	11.6	10.64	13.7	11.78	21	6.86	647	14	6718	0.1	https://storage.googleapis.com/ctgov2-large-docs/46/NCT02155946/ICF_002.pdf	https://clinicaltrials.gov/study/NCT02155946
NCT02192541	Click	Click	ALL	0	1	1	5	NIH	INTERVENTIONAL	2014	2014-12-02	2016-02-25	OK	55.07	11.7	11.38	14.3	10.86	34	6.73	486	14	5827	0.08	https://storage.googleapis.com/ctgov2-large-docs/41/NCT02192541/ICF_000.pdf	https://clinicaltrials.gov/study/NCT02192541
NCT02034474	Click	Click	ALL	0	1	0	59	OTHER	INTERVENTIONAL	2014	2014-02-01	2017-02-06	OK	57.81	10.6	10.72	13	10.85	21.3333	6.75	526	14	5671	0.09	https://storage.googleapis.com/ctgov2-large-docs/74/NCT02034474/ICF_001.pdf	https://clinicaltrials.gov/study/NCT02034474
NCT02109744	Click	Click	ALL	0	1	1	27	OTHER	INTERVENTIONAL	2014	2014-03-01	2022-01-01	OK	65.25	9.8	10.64	13.3	10.8	10.5	6.62	482	14	5902	0.08	https://storage.googleapis.com/ctgov2-large-docs/44/NCT02109744/ICF_001.pdf	https://clinicaltrials.gov/study/NCT02109744
NCT01834326	Click	Click	ALL	0	1	1	18	OTHER	INTERVENTIONAL	2014	2014-04-01	2019-01-15	OK	59.74	9.9	9.72	12	10.56	12.4	6.59	595	14	6620	0.09	https://storage.googleapis.com/ctgov2-large-docs/26/NCT01834326/ICF_001.pdf	https://clinicaltrials.gov/study/NCT01834326
NCT02050347	Click	Click	ALL	1	1	1	7	OTHER	INTERVENTIONAL	2014	2014-04-01	2030-12-01	OK	47.12	12.7	11.3	15.5	12.77	78	6.74	564	14	6325	0.09	https://storage.googleapis.com/ctgov2-large-docs/47/NCT02050347/ICF_000.pdf	https://clinicaltrials.gov/study/NCT02050347
NCT02397837	Click	Click	ALL	0	1	1	103	OTHER	INTERVENTIONAL	2014	2014-10-01	2018-07-26	OK	62.51	10.9	11.72	14	10.04	13.4	6.78	421	14	5326	0.08	https://storage.googleapis.com/ctgov2-large-docs/37/NCT02397837/ICF_002.pdf	https://clinicaltrials.gov/study/NCT02397837
NCT02264860	Click	Click	ALL	0	1	1	67	OTHER	INTERVENTIONAL	2014	2014-10-01	2018-12-15	OK	67.79	8.8	9.67	11.2	9.46	34	6.66	395	14	4863	0.08	https://storage.googleapis.com/ctgov2-large-docs/60/NCT02264860/ICF_000.pdf	https://clinicaltrials.gov/study/NCT02264860
NCT02126969	Click	Click	ALL	0	1	1	45	OTHER	INTERVENTIONAL	2014	2014-10-01	2021-06-15	OK	53.85	12.1	12.19	15.3	11.32	23	7.36	541	14	5508	0.1	https://storage.googleapis.com/ctgov2-large-docs/69/NCT02126969/ICF_001.pdf	https://clinicaltrials.gov/study/NCT02126969
NCT02254278	Click	Click	ALL	0	1	1	316	OTHER	INTERVENTIONAL	2014	2014-10-01	2024-05-31	OK	65.76	9.6	10.35	11.8	9.35	25	6.6	465	14	5964	0.08	https://storage.googleapis.com/ctgov2-large-docs/78/NCT02254278/ICF_001.pdf	https://clinicaltrials.gov/study/NCT02254278
NCT01996605	Click	Click	ALL	0	1	0	20	OTHER	INTERVENTIONAL	2014	2014-01-02	2022-10-10	OK	57.5	10.7	10.86	13.2	10.97	11.1667	6.72	546	13	5648	0.1	https://storage.googleapis.com/ctgov2-large-docs/05/NCT01996605/ICF_000.pdf	https://clinicaltrials.gov/study/NCT01996605
NCT02179515	Click	Click	ALL	0	1	1	38	NIH	INTERVENTIONAL	2014	2014-06-28	2018-02-28	OK	54.05	12.1	11.92	14.4	10.33	33	7	489	13	5375	0.09	https://storage.googleapis.com/ctgov2-large-docs/15/NCT02179515/ICF_001.pdf	https://clinicaltrials.gov/study/NCT02179515
NCT01951885	Click	Click	ALL	1	1	1	101	OTHER	INTERVENTIONAL	2014	2014-07-07	2021-08-11	OK	54.26	12	12.6	15.5	12.02	16	7.65	581	13	4931	0.12	https://storage.googleapis.com/ctgov2-large-docs/85/NCT01951885/ICF_003.pdf	https://clinicaltrials.gov/study/NCT01951885
NCT01823991	Click	Click	FEMALE	0	1	1	36	OTHER	INTERVENTIONAL	2014	2014-07-30	2018-05-02	OK	59.23	10.1	10.01	12.4	10.68	19.6667	6.57	543	13	6074	0.09	https://storage.googleapis.com/ctgov2-large-docs/91/NCT01823991/ICF_001.pdf	https://clinicaltrials.gov/study/NCT01823991
NCT02054104	Click	Click	ALL	0	1	1	21	NIH	INTERVENTIONAL	2014	2014-09-03	2015-06-15	OK	54.46	11.9	11.76	14.8	11.26	17.5	6.8	548	13	6053	0.09	https://storage.googleapis.com/ctgov2-large-docs/04/NCT02054104/ICF_001.pdf	https://clinicaltrials.gov/study/NCT02054104
NCT02269670	Click	Click	FEMALE	0	1	1	3	OTHER	INTERVENTIONAL	2014	2014-11-25	2021-01-25	OK	58.52	10.3	10.22	12.5	10.56	31	6.79	505	13	5512	0.09	https://storage.googleapis.com/ctgov2-large-docs/70/NCT02269670/ICF_000.pdf	https://clinicaltrials.gov/study/NCT02269670
NCT02019888	Click	Click	ALL	0	1	1	320	FED	OBSERVATIONAL	2014	2014-12-01	2020-01-31	OK	62.68	8.7	8.36	10.9	10.67	12.2	6.31	355	13	4722	0.08	https://storage.googleapis.com/ctgov2-large-docs/88/NCT02019888/ICF_000.pdf	https://clinicaltrials.gov/study/NCT02019888
NCT02053246	Click	Click	ALL	0	1	1	11	OTHER	INTERVENTIONAL	2014	2014-01-01	2021-03-01	OK	57.5	10.7	10.78	14.3	12.01	12.2	6.78	441	13	4648	0.09	https://storage.googleapis.com/ctgov2-large-docs/46/NCT02053246/ICF_001.pdf	https://clinicaltrials.gov/study/NCT02053246
NCT03002597	Click	Click	ALL	1	0	0	9	OTHER	INTERVENTIONAL	2014	2014-01-01	2021-06-01	OK	48.84	12	11.03	14.5	12.71	24	6.88	594	13	5920	0.1	https://storage.googleapis.com/ctgov2-large-docs/97/NCT03002597/ICF_001.pdf	https://clinicaltrials.gov/study/NCT03002597
NCT02088775	Click	Click	ALL	0	1	1	44	OTHER	INTERVENTIONAL	2014	2014-02-01	2021-07-30	OK	65.46	9.7	10.42	12.4	9.75	10.5	6.72	270	13	3519	0.08	https://storage.googleapis.com/ctgov2-large-docs/75/NCT02088775/ICF_001.pdf	https://clinicaltrials.gov/study/NCT02088775
NCT02046122	Click	Click	ALL	0	1	1	19	OTHER	INTERVENTIONAL	2014	2014-07-01	2019-07-31	OK	53.85	12.1	12.34	15.9	12.13	35	7.16	532	13	5084	0.1	https://storage.googleapis.com/ctgov2-large-docs/22/NCT02046122/ICF_001.pdf	https://clinicaltrials.gov/study/NCT02046122
NCT02213068	Click	Click	ALL	0	1	1	28	OTHER	INTERVENTIONAL	2014	2014-07-01	2020-09-01	OK	57	10.9	10.91	14.3	12.19	34	6.75	563	13	6214	0.09	https://storage.googleapis.com/ctgov2-large-docs/68/NCT02213068/ICF_001.pdf	https://clinicaltrials.gov/study/NCT02213068
NCT02186847	Click	Click	ALL	0	1	1	170	OTHER	INTERVENTIONAL	2014	2014-08-01	2024-04-16	OK	63.02	10.7	11.3	13.5	9.7	24.6667	6.84	372	13	4874	0.08	https://storage.googleapis.com/ctgov2-large-docs/47/NCT02186847/ICF_000.pdf	https://clinicaltrials.gov/study/NCT02186847
NCT01890226	Click	Click	ALL	0	1	1	311	OTHER	INTERVENTIONAL	2014	2014-11-01	2019-01-01	OK	67.49	9	9.79	11.2	9.4	14	6.4	353	13	4785	0.07	https://storage.googleapis.com/ctgov2-large-docs/26/NCT01890226/ICF_001.pdf	https://clinicaltrials.gov/study/NCT01890226
NCT01842386	Click	Click	ALL	0	1	1	7	NIH	INTERVENTIONAL	2014	2014-04-29	2021-05-06	OK	48.84	12	11.04	14.2	12.19	35.5	6.97	531	12	4989	0.11	https://storage.googleapis.com/ctgov2-large-docs/86/NCT01842386/ICF_000.pdf	https://clinicaltrials.gov/study/NCT01842386
NCT02207556	Click	Click	ALL	0	1	1	32	OTHER	INTERVENTIONAL	2014	2014-10-01	2020-05-19	OK	59.03	10.1	9.8	12	10.21	35	6.55	386	12	4944	0.08	https://storage.googleapis.com/ctgov2-large-docs/56/NCT02207556/ICF_001.pdf	https://clinicaltrials.gov/study/NCT02207556
NCT02282904	Click	Click	ALL	1	1	1	7	NIH	INTERVENTIONAL	2014	2014-10-23	2019-12-10	OK	48.64	12.1	11.06	14.5	12.36	34.5	6.8	642	12	6534	0.1	https://storage.googleapis.com/ctgov2-large-docs/04/NCT02282904/ICF_001.pdf	https://clinicaltrials.gov/study/NCT02282904
NCT02022644	Click	Click	ALL	0	1	1	18	OTHER	INTERVENTIONAL	2014	2014-10-23	2023-05-31	OK	56.59	11.1	11.26	13.8	11.2	70	7.02	459	12	4640	0.1	https://storage.googleapis.com/ctgov2-large-docs/44/NCT02022644/ICF_000.pdf	https://clinicaltrials.gov/study/NCT02022644
NCT01924455	Click	Click	ALL	0	1	1	139	OTHER	OBSERVATIONAL	2014	2014-04-01	2019-03-31	OK	47.83	12.4	11.33	14.6	12.13	33	6.74	484	12	5251	0.09	https://storage.googleapis.com/ctgov2-large-docs/55/NCT01924455/ICF_000.pdf	https://clinicaltrials.gov/study/NCT01924455
NCT02148263	Click	Click	ALL	1	1	1	25	OTHER	INTERVENTIONAL	2014	2014-05-01	2019-09-03	OK	63.59	8.4	8.61	9.8	9.97	24.3333	7.06	545	12	4942	0.11	https://storage.googleapis.com/ctgov2-large-docs/63/NCT02148263/Prot_SAP_ICF_000.pdf	https://clinicaltrials.gov/study/NCT02148263
NCT02493426	Click	Click	ALL	1	1	0	27	OTHER	INTERVENTIONAL	2014	2014-05-01	2021-03-31	OK	67.59	8.9	9.98	11.5	9.81	21.6667	6.6	434	12	4972	0.09	https://storage.googleapis.com/ctgov2-large-docs/26/NCT02493426/ICF_001.pdf	https://clinicaltrials.gov/study/NCT02493426
NCT02159157	Click	Click	ALL	0	1	1	28	OTHER	INTERVENTIONAL	2014	2014-06-01	2018-12-31	OK	61.06	9.4	9.21	11.2	10.68	25	6.6	320	12	3440	0.09	https://storage.googleapis.com/ctgov2-large-docs/57/NCT02159157/ICF_000.pdf	https://clinicaltrials.gov/study/NCT02159157
NCT01852942	Click	Click	ALL	0	1	1	52	OTHER	INTERVENTIONAL	2014	2014-09-01	2019-07-16	OK	59.64	9.9	10	11.6	10.15	11	6.83	511	12	5049	0.1	https://storage.googleapis.com/ctgov2-large-docs/42/NCT01852942/ICF_001.pdf	https://clinicaltrials.gov/study/NCT01852942
NCT02249819	Click	Click	ALL	0	1	1	15	OTHER	INTERVENTIONAL	2014	2014-09-01	2017-11-01	OK	60.24	9.7	9.61	12.6	11.78	12.6	6.73	338	12	3692	0.09	https://storage.googleapis.com/ctgov2-large-docs/19/NCT02249819/ICF_001.pdf	https://clinicaltrials.gov/study/NCT02249819
NCT02030028	Click	Click	ALL	0	1	1	18	OTHER	INTERVENTIONAL	2014	2014-11-01	2022-06-30	OK	47.52	12.5	11.38	14.8	12.36	37.5	6.65	533	12	5986	0.09	https://storage.googleapis.com/ctgov2-large-docs/28/NCT02030028/ICF_001.pdf	https://clinicaltrials.gov/study/NCT02030028
NCT02366611	Click	Click	ALL	0	1	1	11	OTHER	INTERVENTIONAL	2014	2014-11-01	2019-11-01	OK	51.99	10.8	9.98	13.6	12.82	7.85714	6.87	574	12	5380	0.11	https://storage.googleapis.com/ctgov2-large-docs/11/NCT02366611/ICF_000.pdf	https://clinicaltrials.gov/study/NCT02366611
NCT01968382	Click	Click	ALL	0	1	1	57	OTHER	INTERVENTIONAL	2014	2014-12-01	2018-12-22	OK	58.11	10.5	10.7	13.4	11.6	35.5	6.91	433	12	4337	0.1	https://storage.googleapis.com/ctgov2-large-docs/82/NCT01968382/ICF_001.pdf	https://clinicaltrials.gov/study/NCT01968382
NCT02075502	Click	Click	ALL	0	1	1	70	OTHER	INTERVENTIONAL	2014	2014-02-01	2020-02-12	OK	66.67	9.3	9.99	11.2	8.82	24.3333	6.55	409	11	5383	0.08	https://storage.googleapis.com/ctgov2-large-docs/02/NCT02075502/ICF_000.pdf	https://clinicaltrials.gov/study/NCT02075502
NCT03921151	Click	Click	ALL	0	1	0	90	OTHER	INTERVENTIONAL	2014	2014-05-13	2019-01-24	OK	57.91	10.6	10.66	12.7	10.62	33	6.74	460	11	4838	0.1	https://storage.googleapis.com/ctgov2-large-docs/51/NCT03921151/ICF_002.pdf	https://clinicaltrials.gov/study/NCT03921151
NCT02190279	Click	Click	MALE	0	1	1	116	NIH	INTERVENTIONAL	2014	2014-07-12	2018-01-11	OK	59.64	9.9	9.97	12.3	10.79	22	6.78	451	11	4649	0.1	https://storage.googleapis.com/ctgov2-large-docs/79/NCT02190279/ICF_001.pdf	https://clinicaltrials.gov/study/NCT02190279
NCT01972035	Click	Click	ALL	1	1	1	137	OTHER	INTERVENTIONAL	2014	2014-08-01	2021-02-28	OK	47.72	12.4	10.91	14.7	12.25	17.25	6.45	348	11	4685	0.07	https://storage.googleapis.com/ctgov2-large-docs/35/NCT01972035/ICF_000.pdf	https://clinicaltrials.gov/study/NCT01972035
NCT02252588	Click	Click	ALL	0	1	1	44	OTHER	INTERVENTIONAL	2014	2014-09-01	2020-01-01	OK	54.66	11.8	11.95	14.7	11.26	68	6.99	408	11	4166	0.1	https://storage.googleapis.com/ctgov2-large-docs/88/NCT02252588/ICF_001.pdf	https://clinicaltrials.gov/study/NCT02252588
NCT02269124	Click	Click	ALL	1	0	0	37	OTHER	INTERVENTIONAL	2014	2014-10-01	2020-03-16	OK	56.59	11.1	10.66	14.1	11.67	16.75	6.34	303	11	4156	0.07	https://storage.googleapis.com/ctgov2-large-docs/24/NCT02269124/ICF_001.pdf	https://clinicaltrials.gov/study/NCT02269124
NCT02231879	Click	Click	ALL	1	1	1	20	NIH	INTERVENTIONAL	2014	2014-10-14	2021-02-24	OK	55.58	11.5	11.64	14.1	11.03	33.5	6.98	724	11	7629	0.09	https://storage.googleapis.com/ctgov2-large-docs/79/NCT02231879/ICF_001.pdf	https://clinicaltrials.gov/study/NCT02231879
NCT02424955	Click	Click	ALL	0	1	1	11	OTHER	INTERVENTIONAL	2014	2014-11-18	2022-06-30	OK	45.39	13.3	12.75	16.6	13.06	21.6667	7.36	428	11	3827	0.11	https://storage.googleapis.com/ctgov2-large-docs/55/NCT02424955/ICF_000.pdf	https://clinicaltrials.gov/study/NCT02424955
NCT03888391	Click	Click	ALL	1	0	0	18	OTHER	INTERVENTIONAL	2014	2014-12-01	2018-05-30	OK	62.17	8.9	9.11	10.2	9.8	15.4	6.62	388	11	4017	0.1	https://storage.googleapis.com/ctgov2-large-docs/91/NCT03888391/ICF_000.pdf	https://clinicaltrials.gov/study/NCT03888391
NCT03870737	Click	Click	ALL	1	0	0	22	OTHER	INTERVENTIONAL	2014	2014-12-01	2018-05-30	OK	62.17	8.9	9.11	10.2	9.8	15.4	6.62	388	11	4017	0.1	https://storage.googleapis.com/ctgov2-large-docs/37/NCT03870737/ICF_001.pdf	https://clinicaltrials.gov/study/NCT03870737
NCT02445651	Click	Click	ALL	0	1	1	51	OTHER	INTERVENTIONAL	2014	2014-03-01	2022-08-04	OK	9.55	14.7	15.31	16.8	20.4	8	16.62	18	11	33	0.55	https://storage.googleapis.com/ctgov2-large-docs/51/NCT02445651/ICF_005.pdf	https://clinicaltrials.gov/study/NCT02445651
NCT02014740	Click	Click	ALL	0	1	1	100	OTHER	INTERVENTIONAL	2014	2014-03-01	2017-03-01	OK	49.75	11.6	11.95	15.2	13.52	28.6667	8.06	525	11	3466	0.15	https://storage.googleapis.com/ctgov2-large-docs/40/NCT02014740/Prot_SAP_ICF_000.pdf	https://clinicaltrials.gov/study/NCT02014740
NCT02196038	Click	Click	ALL	0	1	1	349	OTHER	INTERVENTIONAL	2014	2014-09-01	2020-07-27	OK	48.13	12.3	11.38	14.1	11.9	17	6.91	473	11	4596	0.1	https://storage.googleapis.com/ctgov2-large-docs/38/NCT02196038/ICF_001.pdf	https://clinicaltrials.gov/study/NCT02196038
NCT02078882	Click	Click	ALL	0	1	1	16	OTHER	INTERVENTIONAL	2014	2014-09-01	2018-10-01	OK	60.04	9.8	9.92	11.3	10.21	22.3333	6.92	408	11	3878	0.11	https://storage.googleapis.com/ctgov2-large-docs/82/NCT02078882/ICF_001.pdf	https://clinicaltrials.gov/study/NCT02078882
NCT02078817	Click	Click	ALL	1	1	0	14	OTHER	INTERVENTIONAL	2014	2014-09-01	2018-03-01	OK	60.35	9.6	9.83	11.5	10.56	23	6.67	512	11	5166	0.1	https://storage.googleapis.com/ctgov2-large-docs/17/NCT02078817/ICF_000.pdf	https://clinicaltrials.gov/study/NCT02078817
NCT02058849	Click	Click	ALL	0	1	1	13	OTHER	INTERVENTIONAL	2014	2014-12-01	2018-05-01	OK	58.21	10.5	10.32	12.9	10.91	22.3333	6.66	548	11	6407	0.09	https://storage.googleapis.com/ctgov2-large-docs/49/NCT02058849/ICF_001.pdf	https://clinicaltrials.gov/study/NCT02058849
NCT02054741	Click	Click	ALL	0	0	1	733	OTHER	INTERVENTIONAL	2014	2014-05-15	2021-10-31	OK	61.26	9.3	9.39	11.9	11.66	18	6.71	376	10	3719	0.1	https://storage.googleapis.com/ctgov2-large-docs/41/NCT02054741/ICF_001.pdf	https://clinicaltrials.gov/study/NCT02054741
NCT02284542	Click	Click	ALL	0	1	1	34	OTHER	OBSERVATIONAL	2014	2014-11-01	2017-01-31	OK	50.26	11.4	10.72	13.2	11.49	16.5	8.44	420	10	3838	0.11	https://storage.googleapis.com/ctgov2-large-docs/42/NCT02284542/ICF_001.pdf	https://clinicaltrials.gov/study/NCT02284542
NCT01996371	Click	Click	ALL	0	1	1	15	OTHER	INTERVENTIONAL	2014	2014-01-01	2020-05-01	OK	59.03	10.1	10.02	11.4	9.57	15	6.76	312	10	3461	0.09	https://storage.googleapis.com/ctgov2-large-docs/71/NCT01996371/ICF_001.pdf	https://clinicaltrials.gov/study/NCT01996371
NCT02111798	Click	Click	ALL	0	1	1	83	OTHER	INTERVENTIONAL	2014	2014-07-01	2021-01-01	OK	61.87	9.1	9.04	11.2	10.55	19	6.69	409	10	4145	0.1	https://storage.googleapis.com/ctgov2-large-docs/98/NCT02111798/ICF_001.pdf	https://clinicaltrials.gov/study/NCT02111798
NCT02538094	Click	Click	ALL	0	1	1	7	OTHER	INTERVENTIONAL	2014	2014-09-01	2019-06-30	OK	61.06	9.4	9.14	11.6	10.91	17.5	6.69	380	10	4134	0.09	https://storage.googleapis.com/ctgov2-large-docs/94/NCT02538094/ICF_001.pdf	https://clinicaltrials.gov/study/NCT02538094
NCT02292082	Click	Click	ALL	0	1	1	111	OTHER	INTERVENTIONAL	2014	2014-11-01	2016-08-01	OK	49.04	11.9	11.37	13.9	11.55	25	7.25	450	10	4041	0.11	https://storage.googleapis.com/ctgov2-large-docs/82/NCT02292082/ICF_000.pdf	https://clinicaltrials.gov/study/NCT02292082
NCT02297607	Click	Click	ALL	0	1	1	30	OTHER	INTERVENTIONAL	2014	2014-11-01	2019-05-01	OK	60.35	9.6	9.58	12.8	11.72	7.71429	6.97	412	10	4138	0.1	https://storage.googleapis.com/ctgov2-large-docs/07/NCT02297607/ICF_000.pdf	https://clinicaltrials.gov/study/NCT02297607
NCT02215200	Click	Click	ALL	1	1	0	89	NIH	INTERVENTIONAL	2014	2014-12-01	2018-08-01	OK	69.72	8.1	9.26	10.6	10.15	16	6.8	440	10	4583	0.1	https://storage.googleapis.com/ctgov2-large-docs/00/NCT02215200/ICF_001.pdf	https://clinicaltrials.gov/study/NCT02215200
NCT01973283	Click	Click	ALL	0	1	1	100	OTHER	INTERVENTIONAL	2014	2014-02-19	2020-12-05	OK	48.94	11.9	11.28	14.8	12.82	21.3333	6.83	406	9	3820	0.11	https://storage.googleapis.com/ctgov2-large-docs/83/NCT01973283/ICF_001.pdf	https://clinicaltrials.gov/study/NCT01973283
NCT02099097	Click	Click	ALL	0	1	1	50	OTHER	INTERVENTIONAL	2014	2014-03-24	2020-12-24	OK	59.74	9.9	9.64	11.4	9.98	15.5	6.89	335	9	3574	0.09	https://storage.googleapis.com/ctgov2-large-docs/97/NCT02099097/ICF_000.pdf	https://clinicaltrials.gov/study/NCT02099097
NCT02141490	Click	Click	ALL	0	1	1	43	NIH	INTERVENTIONAL	2014	2014-05-15	2018-11-20	OK	56.89	11	11.02	13.2	10.57	33	7.05	373	9	3703	0.1	https://storage.googleapis.com/ctgov2-large-docs/90/NCT02141490/ICF_001.pdf	https://clinicaltrials.gov/study/NCT02141490
NCT01986140	Click	Click	FEMALE	0	1	1	236	OTHER	INTERVENTIONAL	2014	2014-05-15	2022-12-01	OK	57.5	10.7	10.47	13.1	10.85	20.3333	6.49	360	9	4269	0.08	https://storage.googleapis.com/ctgov2-large-docs/40/NCT01986140/ICF_001.pdf	https://clinicaltrials.gov/study/NCT01986140
NCT02177773	Click	Click	ALL	1	1	1	300	OTHER	INTERVENTIONAL	2014	2014-06-23	2017-08-07	OK	61.16	9.3	9.53	11.5	10.79	8.71429	6.79	358	9	3495	0.1	https://storage.googleapis.com/ctgov2-large-docs/73/NCT02177773/ICF_001.pdf	https://clinicaltrials.gov/study/NCT02177773
NCT02261961	Click	Click	ALL	0	1	1	59	FED	INTERVENTIONAL	2014	2014-07-23	2019-09-30	OK	51.48	11	10.31	13.7	12.53	22	7.22	583	9	4992	0.12	https://storage.googleapis.com/ctgov2-large-docs/61/NCT02261961/ICF_001.pdf	https://clinicaltrials.gov/study/NCT02261961
NCT04414644	Click	Click	ALL	0	1	0	17	OTHER	INTERVENTIONAL	2014	2014-10-08	2017-06-05	OK	60.45	9.6	9.76	11.2	10.27	10.8333	6.92	367	9	3667	0.1	https://storage.googleapis.com/ctgov2-large-docs/44/NCT04414644/ICF_000.pdf	https://clinicaltrials.gov/study/NCT04414644
NCT01270516	Click	Click	ALL	0	1	1	73	OTHER	INTERVENTIONAL	2014	2014-01-01	2020-01-20	OK	60.95	9.4	9.7	11.2	10.62	16	7.03	355	9	3243	0.11	https://storage.googleapis.com/ctgov2-large-docs/16/NCT01270516/ICF_002.pdf	https://clinicaltrials.gov/study/NCT01270516
NCT02136680	Click	Click	MALE	0	1	0	197	OTHER	INTERVENTIONAL	2014	2014-07-01	2019-03-31	OK	58.62	10.3	10.74	12.4	10.62	8.83333	7	344	9	3072	0.11	https://storage.googleapis.com/ctgov2-large-docs/80/NCT02136680/ICF_000.pdf	https://clinicaltrials.gov/study/NCT02136680
NCT02807506	Click	Click	ALL	0	1	1	53	OTHER	INTERVENTIONAL	2014	2014-07-01	2022-12-30	OK	58.92	10.2	10.76	12.4	10.85	23.3333	7.15	326	9	2858	0.11	https://storage.googleapis.com/ctgov2-large-docs/06/NCT02807506/ICF_001.pdf	https://clinicaltrials.gov/study/NCT02807506
NCT02161705	Click	Click	FEMALE	0	1	1	18	OTHER	INTERVENTIONAL	2014	2014-07-01	2019-02-01	OK	62.48	8.8	8.46	10.9	10.67	8.375	6.52	296	9	3518	0.08	https://storage.googleapis.com/ctgov2-large-docs/05/NCT02161705/ICF_000.pdf	https://clinicaltrials.gov/study/NCT02161705
NCT02248688	Click	Click	ALL	0	1	1	5	OTHER	INTERVENTIONAL	2014	2014-09-01	2019-11-01	OK	46.1	13	13.13	15.5	12.13	14	8.46	535	9	3529	0.15	https://storage.googleapis.com/ctgov2-large-docs/88/NCT02248688/ICF_002.pdf	https://clinicaltrials.gov/study/NCT02248688
NCT02266875	Click	Click	ALL	0	1	1	70	OTHER	INTERVENTIONAL	2014	2014-10-01	2017-01-30	OK	60.75	9.5	10.17	12.4	11.72	10.5	7.49	285	9	2301	0.12	https://storage.googleapis.com/ctgov2-large-docs/75/NCT02266875/ICF_001.pdf	https://clinicaltrials.gov/study/NCT02266875
NCT03585153	Click	Click	ALL	1	1	1	250	OTHER	OBSERVATIONAL	2014	2014-02-19	2050-06-01	OK	67.99	8.8	9.48	11	9.4	23.3333	6.69	331	8	3800	0.09	https://storage.googleapis.com/ctgov2-large-docs/53/NCT03585153/ICF_000.pdf	https://clinicaltrials.gov/study/NCT03585153
NCT02110485	Click	Click	ALL	1	0	0	200	OTHER	INTERVENTIONAL	2014	2014-03-01	2019-08-31	OK	55.27	11.6	11.29	14.3	11.09	20.3333	6.68	282	8	3495	0.08	https://storage.googleapis.com/ctgov2-large-docs/85/NCT02110485/ICF_002.pdf	https://clinicaltrials.gov/study/NCT02110485
NCT02081638	Click	Click	ALL	0	1	1	53	NIH	INTERVENTIONAL	2014	2014-04-18	2019-10-16	OK	47.72	12.4	11.74	14.5	11.84	21.3333	7.42	518	8	4280	0.12	https://storage.googleapis.com/ctgov2-large-docs/38/NCT02081638/ICF_001.pdf	https://clinicaltrials.gov/study/NCT02081638
NCT01889485	Click	Click	ALL	0	1	1	190	OTHER	OBSERVATIONAL	2014	2014-06-01	2021-05-01	OK	69.92	8	9.21	10.3	9.34	34	6.85	235	8	2470	0.1	https://storage.googleapis.com/ctgov2-large-docs/85/NCT01889485/ICF_000.pdf	https://clinicaltrials.gov/study/NCT01889485
NCT02178345	Click	Click	ALL	0	1	1	123	OTHER	OBSERVATIONAL	2014	2014-06-24	2021-12-03	OK	75.47	10	12.7	7.5	0.36	8.5	6.37	227	8	4404	0.05	https://storage.googleapis.com/ctgov2-large-docs/45/NCT02178345/ICF_000.pdf	https://clinicaltrials.gov/study/NCT02178345
NCT03945266	Click	Click	FEMALE	0	1	0	31	OTHER	INTERVENTIONAL	2014	2014-07-08	2018-03-30	OK	53.1	10.3	10.11	14	13.57	5.66667	7.73	665	8	4556	0.15	https://storage.googleapis.com/ctgov2-large-docs/66/NCT03945266/ICF_001.pdf	https://clinicaltrials.gov/study/NCT03945266
NCT02076165	Click	Click	FEMALE	0	1	1	347	FED	INTERVENTIONAL	2014	2014-09-01	2018-08-31	OK	59.03	10.1	10.45	12.2	10.68	15.5	6.91	332	8	3332	0.1	https://storage.googleapis.com/ctgov2-large-docs/65/NCT02076165/ICF_000.pdf	https://clinicaltrials.gov/study/NCT02076165
NCT02278562	Click	Click	ALL	0	1	1	33	FED	INTERVENTIONAL	2014	2014-10-22	2017-03-01	OK	71.34	7.5	8.18	9	8.81	11.3333	6.46	427	8	5195	0.08	https://storage.googleapis.com/ctgov2-large-docs/62/NCT02278562/ICF_001.pdf	https://clinicaltrials.gov/study/NCT02278562
NCT02340000	Click	Click	ALL	0	1	1	315	OTHER	INTERVENTIONAL	2014	2014-11-18	2017-02-27	OK	69.31	8.3	9.28	10.5	9.57	67	6.87	260	8	2802	0.09	https://storage.googleapis.com/ctgov2-large-docs/00/NCT02340000/ICF_001.pdf	https://clinicaltrials.gov/study/NCT02340000
NCT02102802	Click	Click	ALL	0	1	1	10	INDUSTRY	OBSERVATIONAL	2014	2014-01-01	2015-08-03	OK	58.32	10.4	10.7	11.7	9.63	12.4	7.13	316	8	2810	0.11	https://storage.googleapis.com/ctgov2-large-docs/02/NCT02102802/ICF_000.pdf	https://clinicaltrials.gov/study/NCT02102802
NCT02029937	Click	Click	ALL	0	1	1	1300	INDIV	INTERVENTIONAL	2014	2014-01-01	2021-12-01	OK	49.25	11.8	10.94	14.2	12.13	22.3333	6.85	354	8	3485	0.1	https://storage.googleapis.com/ctgov2-large-docs/37/NCT02029937/ICF_001.pdf	https://clinicaltrials.gov/study/NCT02029937
NCT02064270	Click	Click	ALL	0	1	1	526	OTHER	INTERVENTIONAL	2014	2014-03-01	2017-09-07	OK	49.45	11.8	11.23	13	10.85	34	7.31	292	8	2476	0.12	https://storage.googleapis.com/ctgov2-large-docs/70/NCT02064270/ICF_000.pdf	https://clinicaltrials.gov/study/NCT02064270
NCT02068612	Click	Click	ALL	0	1	1	317	OTHER	INTERVENTIONAL	2014	2014-04-01	2018-12-03	OK	60.85	9.4	9.6	10.5	9.63	16.25	6.79	382	8	3769	0.1	https://storage.googleapis.com/ctgov2-large-docs/12/NCT02068612/ICF_000.pdf	https://clinicaltrials.gov/study/NCT02068612
NCT02090998	Click	Click	ALL	0	1	1	10	OTHER	INTERVENTIONAL	2014	2014-05-01	2020-03-16	OK	56.69	11	11.46	13.1	10.68	14.75	7.29	332	8	2926	0.11	https://storage.googleapis.com/ctgov2-large-docs/98/NCT02090998/ICF_001.pdf	https://clinicaltrials.gov/study/NCT02090998
NCT02175628	Click	Click	FEMALE	0	1	1	23	OTHER	INTERVENTIONAL	2014	2014-06-01	2018-06-30	OK	51.78	10.9	10.79	12.5	11.78	81	7.55	427	8	3021	0.14	https://storage.googleapis.com/ctgov2-large-docs/28/NCT02175628/ICF_001.pdf	https://clinicaltrials.gov/study/NCT02175628
NCT02161211	Click	Click	ALL	0	1	1	300	OTHER	INTERVENTIONAL	2014	2014-07-01	2020-06-19	OK	45.09	13.4	13.11	15.7	12.02	38	7.6	431	8	3566	0.12	https://storage.googleapis.com/ctgov2-large-docs/11/NCT02161211/ICF_000.pdf	https://clinicaltrials.gov/study/NCT02161211
NCT02239328	Click	Click	ALL	0	1	1	182	OTHER	OBSERVATIONAL	2014	2014-08-01	2017-07-01	OK	67.28	9	9.93	11.4	9.63	31	6.93	244	8	2682	0.09	https://storage.googleapis.com/ctgov2-large-docs/28/NCT02239328/ICF_001.pdf	https://clinicaltrials.gov/study/NCT02239328
NCT02061384	Click	Click	MALE	0	1	0	20	OTHER	INTERVENTIONAL	2014	2014-08-01	2018-12-01	OK	55.17	11.6	11.77	13	9.46	23.3333	7.5	342	8	3435	0.1	https://storage.googleapis.com/ctgov2-large-docs/84/NCT02061384/ICF_001.pdf	https://clinicaltrials.gov/study/NCT02061384
NCT02143063	Click	Click	ALL	0	1	1	274	OTHER	INTERVENTIONAL	2014	2014-08-01	2020-10-01	OK	70.13	8	8.75	9.6	8.58	16.5	6.31	292	8	3823	0.08	https://storage.googleapis.com/ctgov2-large-docs/63/NCT02143063/ICF_001.pdf	https://clinicaltrials.gov/study/NCT02143063
NCT02358993	Click	Click	FEMALE	0	1	1	201	OTHER	INTERVENTIONAL	2014	2014-12-01	2020-09-30	OK	59.13	10.1	10.38	12.8	11.43	24	6.91	351	8	3396	0.1	https://storage.googleapis.com/ctgov2-large-docs/93/NCT02358993/ICF_001.pdf	https://clinicaltrials.gov/study/NCT02358993
NCT02140775	Click	Click	ALL	0	1	1	138	OTHER	INTERVENTIONAL	2014	2014-04-01	2019-05-31	OK	58.32	10.4	11.57	12.9	11.08	8	8.18	439	7	2954	0.15	https://storage.googleapis.com/ctgov2-large-docs/75/NCT02140775/Prot_ICF_000.pdf	https://clinicaltrials.gov/study/NCT02140775
NCT02255474	Click	Click	ALL	1	0	0	294	OTHER	INTERVENTIONAL	2014	2014-09-22	2019-06-24	OK	67.38	9	10.38	11.6	9.75	13.8	7.04	251	7	2460	0.1	https://storage.googleapis.com/ctgov2-large-docs/74/NCT02255474/ICF_001.pdf	https://clinicaltrials.gov/study/NCT02255474
NCT02123797	Click	Click	ALL	1	1	1	781	OTHER	OBSERVATIONAL	2014	2014-10-09	2020-02-29	OK	57.3	10.8	11.16	13.6	11.55	23	7.47	336	7	2969	0.11	https://storage.googleapis.com/ctgov2-large-docs/97/NCT02123797/ICF_001.pdf	https://clinicaltrials.gov/study/NCT02123797
NCT03255655	Click	Click	ALL	0	1	1	41	INDUSTRY	INTERVENTIONAL	2014	2014-10-22	2016-03-01	OK	41.19	12.9	16.04	18.2	16.3	15.5	16.82	16	7	43	0.37	https://storage.googleapis.com/ctgov2-large-docs/55/NCT03255655/ICF_001.pdf	https://clinicaltrials.gov/study/NCT03255655
NCT02398409	Click	Click	ALL	0	1	1	143	FED	INTERVENTIONAL	2014	2014-11-03	2019-03-31	OK	46.3	13	12.79	15.8	12.54	23	7.77	262	7	2032	0.13	https://storage.googleapis.com/ctgov2-large-docs/09/NCT02398409/ICF_001.pdf	https://clinicaltrials.gov/study/NCT02398409
NCT02059005	Click	Click	ALL	0	1	1	97	OTHER	INTERVENTIONAL	2014	2014-11-18	2017-02-28	OK	70.63	7.8	8.47	9.7	9.16	13.6	6.25	256	7	3541	0.07	https://storage.googleapis.com/ctgov2-large-docs/05/NCT02059005/ICF_002.pdf	https://clinicaltrials.gov/study/NCT02059005
NCT02053285	Click	Click	ALL	0	1	1	9	OTHER	OBSERVATIONAL	2014	2014-01-01	2020-02-20	OK	52.09	10.7	10.45	11.7	11.02	8.57143	7.56	372	7	2766	0.13	https://storage.googleapis.com/ctgov2-large-docs/85/NCT02053285/ICF_000.pdf	https://clinicaltrials.gov/study/NCT02053285
NCT01995097	Click	Click	FEMALE	0	1	1	331	OTHER	INTERVENTIONAL	2014	2014-03-01	2018-02-20	OK	56.79	11	11.02	13	10.68	16	6.89	343	7	3458	0.1	https://storage.googleapis.com/ctgov2-large-docs/97/NCT01995097/Prot_ICF_000.pdf	https://clinicaltrials.gov/study/NCT01995097
NCT01607879	Click	Click	MALE	0	1	1	48	OTHER	INTERVENTIONAL	2014	2014-03-01	2021-02-16	OK	69.72	8.1	9.02	9.5	8.53	35	7.3	283	7	3149	0.09	https://storage.googleapis.com/ctgov2-large-docs/79/NCT01607879/ICF_001.pdf	https://clinicaltrials.gov/study/NCT01607879
NCT02083081	Click	Click	FEMALE	0	1	0	352	OTHER	INTERVENTIONAL	2014	2014-05-01	2020-12-01	OK	75.34	8	9.5	10	7.54	20	6.59	164	7	2501	0.07	https://storage.googleapis.com/ctgov2-large-docs/81/NCT02083081/ICF_001.pdf	https://clinicaltrials.gov/study/NCT02083081
NCT02098876	Click	Click	ALL	0	1	1	86	OTHER	INTERVENTIONAL	2014	2014-05-01	2020-12-01	OK	58.01	10.5	10.96	13.1	11.08	36	7.16	335	7	2898	0.12	https://storage.googleapis.com/ctgov2-large-docs/76/NCT02098876/ICF_001.pdf	https://clinicaltrials.gov/study/NCT02098876
NCT01825187	Click	Click	ALL	0	1	1	75	OTHER	INTERVENTIONAL	2014	2014-06-01	2020-08-31	OK	8.2	19.3	21.26	26.5	24.09	23.5	16.51	18	7	29	0.62	https://storage.googleapis.com/ctgov2-large-docs/87/NCT01825187/ICF_001.pdf	https://clinicaltrials.gov/study/NCT01825187
NCT02373189	Click	Click	ALL	0	1	1	37	OTHER	INTERVENTIONAL	2014	2014-08-01	2018-02-01	OK	59.64	9.9	10.26	11.5	10.04	12.8	7.18	401	7	3465	0.12	https://storage.googleapis.com/ctgov2-large-docs/89/NCT02373189/ICF_002.pdf	https://clinicaltrials.gov/study/NCT02373189
NCT02209545	Click	Click	FEMALE	0	1	0	47	OTHER	INTERVENTIONAL	2014	2014-10-01	2022-07-01	OK	51.18	11.1	10.58	12.8	11.66	35.5	7.28	386	7	3177	0.12	https://storage.googleapis.com/ctgov2-large-docs/45/NCT02209545/ICF_001.pdf	https://clinicaltrials.gov/study/NCT02209545
NCT02347618	Click	Click	ALL	0	1	1	18	OTHER	INTERVENTIONAL	2014	2014-12-01	2022-04-13	OK	59.57	12	13.38	11.7	5.64	13	7.37	288	7	3062	0.09	https://storage.googleapis.com/ctgov2-large-docs/18/NCT02347618/ICF_001.pdf	https://clinicaltrials.gov/study/NCT02347618
NCT02723175	Click	Click	ALL	0	1	1	15	OTHER	INTERVENTIONAL	2014	2014-12-01	2017-09-01	OK	51.48	11	10.9	12.3	11.2	17.5	7.61	364	7	2660	0.14	https://storage.googleapis.com/ctgov2-large-docs/75/NCT02723175/ICF_000.pdf	https://clinicaltrials.gov/study/NCT02723175
NCT02266914	Click	Click	ALL	0	1	1	9	OTHER	INTERVENTIONAL	2014	2014-01-27	2017-12-01	OK	60.85	9.4	9.82	11.1	10.27	14	7.29	273	6	2402	0.11	https://storage.googleapis.com/ctgov2-large-docs/14/NCT02266914/ICF_001.pdf	https://clinicaltrials.gov/study/NCT02266914
NCT02457832	Click	Click	ALL	0	1	1	111	FED	INTERVENTIONAL	2014	2014-11-03	2023-12-31	OK	61.77	9.1	9.61	10.7	9.97	15	7.33	356	6	3020	0.12	https://storage.googleapis.com/ctgov2-large-docs/32/NCT02457832/ICF_000.pdf	https://clinicaltrials.gov/study/NCT02457832
NCT01942486	Click	Click	ALL	1	1	0	35	OTHER	INTERVENTIONAL	2014	2014-01-01	2018-04-01	OK	56.59	11.1	10.91	13.7	11.26	21.3333	7.16	261	6	2573	0.1	https://storage.googleapis.com/ctgov2-large-docs/86/NCT01942486/ICF_000.pdf	https://clinicaltrials.gov/study/NCT01942486
NCT02577991	Click	Click	ALL	0	1	1	80	OTHER	INTERVENTIONAL	2014	2014-02-01	2017-06-01	OK	59.53	9.9	10.53	11.8	10.44	23.6667	7.58	266	6	2151	0.12	https://storage.googleapis.com/ctgov2-large-docs/91/NCT02577991/ICF_001.pdf	https://clinicaltrials.gov/study/NCT02577991
NCT02146131	Click	Click	ALL	0	1	1	339	OTHER	INTERVENTIONAL	2014	2014-07-01	2017-07-14	OK	59.03	10.1	10.42	12	10.27	16.25	7.4	234	6	1999	0.12	https://storage.googleapis.com/ctgov2-large-docs/31/NCT02146131/ICF_001.pdf	https://clinicaltrials.gov/study/NCT02146131
NCT02253368	Click	Click	ALL	0	1	0	210	OTHER	INTERVENTIONAL	2014	2014-11-01	2020-10-01	OK	61.16	9.3	9.39	11.7	11.2	13	6.82	288	6	2860	0.1	https://storage.googleapis.com/ctgov2-large-docs/68/NCT02253368/ICF_000.pdf	https://clinicaltrials.gov/study/NCT02253368
NCT01894841	Click	Click	ALL	0	1	1	107	FED	INTERVENTIONAL	2014	2014-02-24	2018-08-29	OK	60.95	9.4	9.4	10.5	9.57	16	6.72	275	5	2980	0.09	https://storage.googleapis.com/ctgov2-large-docs/41/NCT01894841/ICF_001.pdf	https://clinicaltrials.gov/study/NCT01894841
NCT01933295	Click	Click	FEMALE	0	1	1	154	OTHER	INTERVENTIONAL	2014	2014-03-01	2018-12-31	OK	62.38	8.9	9.02	10.7	10.38	12.2	7.02	196	5	1925	0.1	https://storage.googleapis.com/ctgov2-large-docs/95/NCT01933295/ICF_001.pdf	https://clinicaltrials.gov/study/NCT01933295
NCT04437251	Click	Click	ALL	0	1	1	180	OTHER	INTERVENTIONAL	2014	2014-09-26	2024-12-31	OK	58.62	10.3	10.3	12.3	10.62	11.8333	7.15	281	5	2694	0.1	https://storage.googleapis.com/ctgov2-large-docs/51/NCT04437251/ICF_000.pdf	https://clinicaltrials.gov/study/NCT04437251
NCT02566850	Click	Click	ALL	0	1	1	4	INDUSTRY	INTERVENTIONAL	2014	2014-01-01	2017-07-25	OK	57.4	10.8	11.68	14.3	11.72	21	7.59	243	5	1842	0.13	https://storage.googleapis.com/ctgov2-large-docs/50/NCT02566850/ICF_001.pdf	https://clinicaltrials.gov/study/NCT02566850
NCT02327377	Click	Click	ALL	1	0	0	344	OTHER	INTERVENTIONAL	2014	2014-04-01	2019-01-28	OK	60.45	9.6	9.92	11.8	10.79	10.3333	7.06	216	5	1944	0.11	https://storage.googleapis.com/ctgov2-large-docs/77/NCT02327377/ICF_000.pdf	https://clinicaltrials.gov/study/NCT02327377
NCT02604940	Click	Click	ALL	0	1	0	46	OTHER	INTERVENTIONAL	2014	2014-08-01	2018-06-25	OK	52.8	10.5	10.46	14.1	13.63	5.45455	7.63	258	5	1861	0.14	https://storage.googleapis.com/ctgov2-large-docs/40/NCT02604940/ICF_001.pdf	https://clinicaltrials.gov/study/NCT02604940
NCT03165916	Click	Click	ALL	0	1	1	146	OTHER	INTERVENTIONAL	2014	2014-09-15	2019-09-30	OK	48.65	24.5	29	21.2	-8.45	50	3.92	8	4	7543	0	https://storage.googleapis.com/ctgov2-large-docs/16/NCT03165916/ICF_001.pdf	https://clinicaltrials.gov/study/NCT03165916
NCT02113956	Click	Click	MALE	1	1	0	302	OTHER	INTERVENTIONAL	2014	2014-06-01	2015-06-01	OK	69.52	8.2	9.78	10.2	9.23	35	8.16	159	3	1267	0.13	https://storage.googleapis.com/ctgov2-large-docs/56/NCT02113956/ICF_000.pdf	https://clinicaltrials.gov/study/NCT02113956
NCT02841189	Click	Click	ALL	1	0	0	100	OTHER	INTERVENTIONAL	2014	2014-12-01	2017-11-07	OK	57.61	10.7	11.78	12.3	9.86	21.3333	8.71	169	3	1142	0.15	https://storage.googleapis.com/ctgov2-large-docs/89/NCT02841189/ICF_001.pdf	https://clinicaltrials.gov/study/NCT02841189
NCT02547662	Click	Click	ALL	0	1	1	17	OTHER	INTERVENTIONAL	2015	2015-12-24	2020-10-30	OK	40.89	13	10.57	15.7	13.17	4.81818	6.68	2749	100	32731	0.08	https://storage.googleapis.com/ctgov2-large-docs/62/NCT02547662/Prot_SAP_ICF_000.pdf	https://clinicaltrials.gov/study/NCT02547662
NCT02393690	Click	Click	ALL	0	1	1	60	OTHER	INTERVENTIONAL	2015	2015-05-04	2023-12-31	OK	73.31	15	19.33	11.9	-5.5	50	2.76	621	99	90223	0.01	https://storage.googleapis.com/ctgov2-large-docs/90/NCT02393690/Prot_SAP_ICF_000.pdf	https://clinicaltrials.gov/study/NCT02393690
NCT02326844	Click	Click	FEMALE	0	1	1	3	NIH	INTERVENTIONAL	2015	2015-03-02	2016-04-14	OK	42.72	12.3	9.66	14.7	12.53	37	6.43	2553	94	33752	0.08	https://storage.googleapis.com/ctgov2-large-docs/44/NCT02326844/Prot_SAP_ICF_000.pdf	https://clinicaltrials.gov/study/NCT02326844
NCT02609399	Click	Click	ALL	0	1	1	180	OTHER	INTERVENTIONAL	2015	2015-11-01	2018-05-31	OK	55.61	13.5	13.74	11.9	1.99	14.6	6.11	1329	86	36525	0.04	https://storage.googleapis.com/ctgov2-large-docs/99/NCT02609399/Prot_SAP_ICF_003.pdf	https://clinicaltrials.gov/study/NCT02609399
NCT02596503	Click	Click	ALL	1	1	0	2	OTHER	INTERVENTIONAL	2015	2015-10-21	2020-01-24	OK	51.18	11.1	9.79	14.6	12.24	14.8	6.67	2376	73	28011	0.08	https://storage.googleapis.com/ctgov2-large-docs/03/NCT02596503/Prot_SAP_ICF_000.pdf	https://clinicaltrials.gov/study/NCT02596503
NCT02440581	Click	Click	ALL	0	1	1	141	OTHER	INTERVENTIONAL	2015	2015-07-01	2021-06-30	OK	40.79	13	10.58	16	14.1	37.5	6.46	2094	67	26713	0.08	https://storage.googleapis.com/ctgov2-large-docs/81/NCT02440581/Prot_SAP_ICF_000.pdf	https://clinicaltrials.gov/study/NCT02440581
NCT02331134	Click	Click	ALL	0	1	1	9	OTHER	INTERVENTIONAL	2015	2015-05-13	2024-03-01	OK	49.55	11.7	10.01	12.3	9.92	18.25	6.09	1441	55	23718	0.06	https://storage.googleapis.com/ctgov2-large-docs/34/NCT02331134/Prot_SAP_ICF_000.pdf	https://clinicaltrials.gov/study/NCT02331134
NCT02494921	Click	Click	MALE	0	1	1	43	OTHER	INTERVENTIONAL	2015	2015-11-20	2021-07-30	OK	55.96	21.7	26.14	20	-6.08	50	3.53	226	50	52268	0	https://storage.googleapis.com/ctgov2-large-docs/21/NCT02494921/ICF_001.pdf	https://clinicaltrials.gov/study/NCT02494921
NCT02360488	Click	Click	ALL	0	1	1	124	OTHER	INTERVENTIONAL	2015	2015-09-01	2018-04-01	OK	45.35	11.3	8.81	13.5	13.16	8.625	6.69	1831	50	20655	0.09	https://storage.googleapis.com/ctgov2-large-docs/88/NCT02360488/Prot_SAP_ICF_000.pdf	https://clinicaltrials.gov/study/NCT02360488
NCT02326805	Click	Click	MALE	1	1	1	154	NIH	INTERVENTIONAL	2015	2015-06-03	2022-07-20	OK	52.7	10.5	9.21	15.3	12.42	14.2	6.63	1880	49	22345	0.08	https://storage.googleapis.com/ctgov2-large-docs/05/NCT02326805/Prot_SAP_ICF_001.pdf	https://clinicaltrials.gov/study/NCT02326805
NCT02653664	Click	Click	ALL	0	1	1	343	OTHER	INTERVENTIONAL	2015	2015-10-09	2020-03-30	OK	58.52	10.3	9.27	13.1	11.26	12.6	5.58	789	49	20505	0.04	https://storage.googleapis.com/ctgov2-large-docs/64/NCT02653664/ICF_001.pdf	https://clinicaltrials.gov/study/NCT02653664
NCT02520518	Click	Click	ALL	0	1	1	9	OTHER	INTERVENTIONAL	2015	2015-08-01	2017-05-01	OK	43.63	11.9	9.51	15	13.69	35.5	6.48	1520	49	18242	0.08	https://storage.googleapis.com/ctgov2-large-docs/18/NCT02520518/Prot_SAP_ICF_000.pdf	https://clinicaltrials.gov/study/NCT02520518
NCT02410837	Click	Click	ALL	0	1	1	1388	INDUSTRY	OBSERVATIONAL	2015	2015-04-16	2019-11-01	OK	44.34	11.6	9.33	16.4	13.11	12.3333	6.75	1278	46	13780	0.09	https://storage.googleapis.com/ctgov2-large-docs/37/NCT02410837/Prot_SAP_ICF_000.pdf	https://clinicaltrials.gov/study/NCT02410837
NCT02384421	Click	Click	ALL	0	1	1	22	OTHER	INTERVENTIONAL	2015	2015-01-01	2021-08-16	OK	39.87	13.4	11.59	15.1	12.83	18	7.15	1370	32	12531	0.11	https://storage.googleapis.com/ctgov2-large-docs/21/NCT02384421/Prot_SAP_ICF_000.pdf	https://clinicaltrials.gov/study/NCT02384421
NCT02312310	Click	Click	ALL	0	1	1	211	OTHER	INTERVENTIONAL	2015	2015-12-01	2020-04-01	OK	72.3	15.4	19.78	12.3	-5.44	16.6667	3.09	361	32	31480	0.01	https://storage.googleapis.com/ctgov2-large-docs/10/NCT02312310/Prot_ICF_000.pdf	https://clinicaltrials.gov/study/NCT02312310
NCT02427568	Click	Click	ALL	0	1	1	18	INDUSTRY	INTERVENTIONAL	2015	2015-05-14	2018-05-17	OK	56.49	11.1	10.59	12.6	9.99	7.28571	6.31	736	31	10738	0.07	https://storage.googleapis.com/ctgov2-large-docs/68/NCT02427568/ICF_002.pdf	https://clinicaltrials.gov/study/NCT02427568
NCT03075501	Click	Click	ALL	0	1	0	133	OTHER	INTERVENTIONAL	2015	2015-11-01	2020-07-01	OK	51.38	11	9.87	14.3	12.47	24.3333	6.77	1183	31	12961	0.09	https://storage.googleapis.com/ctgov2-large-docs/01/NCT03075501/Prot_SAP_ICF_000.pdf	https://clinicaltrials.gov/study/NCT03075501
NCT02685995	Click	Click	ALL	0	1	1	100	OTHER	INTERVENTIONAL	2015	2015-12-01	2020-07-01	OK	40.99	12.9	10.94	17.4	13.05	39.5	6.85	1202	31	12330	0.1	https://storage.googleapis.com/ctgov2-large-docs/95/NCT02685995/Prot_SAP_ICF_000.pdf	https://clinicaltrials.gov/study/NCT02685995
NCT02453113	Click	Click	ALL	0	1	0	10	OTHER	INTERVENTIONAL	2015	2015-06-01	2019-01-01	OK	53.1	10.3	9.23	12.6	11.95	25.3333	6.57	1152	30	12586	0.09	https://storage.googleapis.com/ctgov2-large-docs/13/NCT02453113/Prot_SAP_ICF_000.pdf	https://clinicaltrials.gov/study/NCT02453113
NCT02440711	Click	Click	ALL	0	1	1	36	OTHER	INTERVENTIONAL	2015	2015-05-01	2018-03-01	OK	44.44	11.6	9.32	13.5	13.05	6.88889	6.52	1238	28	13878	0.09	https://storage.googleapis.com/ctgov2-large-docs/11/NCT02440711/Prot_ICF_000.pdf	https://clinicaltrials.gov/study/NCT02440711
NCT02502799	Click	Click	ALL	1	0	0	158	OTHER	INTERVENTIONAL	2015	2015-07-01	2021-08-01	OK	40.89	13	10.8	15.1	12.88	12.6	6.99	1248	28	12958	0.1	https://storage.googleapis.com/ctgov2-large-docs/99/NCT02502799/Prot_SAP_ICF_000.pdf	https://clinicaltrials.gov/study/NCT02502799
NCT02472223	Click	Click	ALL	0	1	1	28	OTHER	INTERVENTIONAL	2015	2015-03-23	2018-06-01	OK	53.41	10.2	9.25	12.6	11.42	4.63636	6.83	992	27	9759	0.1	https://storage.googleapis.com/ctgov2-large-docs/23/NCT02472223/Prot_SAP_ICF_000.pdf	https://clinicaltrials.gov/study/NCT02472223
NCT02342639	Click	Click	ALL	0	1	1	38	OTHER	INTERVENTIONAL	2015	2015-06-01	2019-03-01	OK	52.6	10.5	9.69	12.9	12.42	6.44444	6.84	1086	27	10452	0.1	https://storage.googleapis.com/ctgov2-large-docs/39/NCT02342639/Prot_SAP_ICF_000.pdf	https://clinicaltrials.gov/study/NCT02342639
NCT02505425	Click	Click	ALL	0	1	1	573	OTHER	INTERVENTIONAL	2015	2015-11-30	2019-05-10	OK	49.04	11.9	10.21	13.4	11.08	23.3333	6.31	329	26	5042	0.07	https://storage.googleapis.com/ctgov2-large-docs/25/NCT02505425/ICF_001.pdf	https://clinicaltrials.gov/study/NCT02505425
NCT02587650	Click	Click	ALL	0	1	1	1	OTHER	INTERVENTIONAL	2015	2015-03-26	2018-07-12	OK	56.79	11	11.05	14.2	11.67	21	6.71	895	25	9799	0.09	https://storage.googleapis.com/ctgov2-large-docs/50/NCT02587650/ICF_001.pdf	https://clinicaltrials.gov/study/NCT02587650
NCT02648919	Click	Click	MALE	0	1	1	6	OTHER	INTERVENTIONAL	2015	2015-12-01	2018-12-01	OK	65.66	9.7	10.3	12.4	9.87	16	6.45	570	25	8315	0.07	https://storage.googleapis.com/ctgov2-large-docs/19/NCT02648919/ICF_001.pdf	https://clinicaltrials.gov/study/NCT02648919
NCT02420990	Click	Click	ALL	1	1	0	145	OTHER	INTERVENTIONAL	2015	2015-03-01	2018-08-31	OK	48.74	12	10.08	14.4	12.6	14.4	6.21	419	24	7560	0.06	https://storage.googleapis.com/ctgov2-large-docs/90/NCT02420990/ICF_001.pdf	https://clinicaltrials.gov/study/NCT02420990
NCT02333227	Click	Click	FEMALE	0	1	0	10069	OTHER	INTERVENTIONAL	2015	2015-05-01	2021-12-01	OK	44.85	11.5	10.66	13.6	13.05	7.875	8.17	970	23	6452	0.15	https://storage.googleapis.com/ctgov2-large-docs/27/NCT02333227/Prot_SAP_ICF_000.pdf	https://clinicaltrials.gov/study/NCT02333227
NCT02487277	Click	Click	ALL	0	1	1	3	OTHER	INTERVENTIONAL	2015	2015-07-14	2018-05-18	OK	57.91	10.6	10.18	13.1	10.68	11.5	6.41	687	23	8798	0.08	https://storage.googleapis.com/ctgov2-large-docs/77/NCT02487277/ICF_001.pdf	https://clinicaltrials.gov/study/NCT02487277
NCT02415556	Click	Click	ALL	0	1	1	289	OTHER	INTERVENTIONAL	2015	2015-10-06	2020-05-31	OK	44.78	13.5	12.18	15.9	11.78	32.5	6.94	838	22	10168	0.08	https://storage.googleapis.com/ctgov2-large-docs/56/NCT02415556/ICF_000.pdf	https://clinicaltrials.gov/study/NCT02415556
NCT02065362	Click	Click	ALL	1	1	1	14	OTHER	INTERVENTIONAL	2015	2015-02-01	2033-02-01	OK	58.11	10.5	9.7	13.7	11.72	11.3333	5.87	572	22	10474	0.05	https://storage.googleapis.com/ctgov2-large-docs/62/NCT02065362/ICF_000.pdf	https://clinicaltrials.gov/study/NCT02065362
NCT02501811	Click	Click	ALL	0	1	1	125	OTHER	INTERVENTIONAL	2015	2015-10-01	2020-07-22	OK	56.69	11	10.87	13.5	11.03	21.3333	6.67	927	22	10786	0.09	https://storage.googleapis.com/ctgov2-large-docs/11/NCT02501811/ICF_000.pdf	https://clinicaltrials.gov/study/NCT02501811
NCT02630043	Click	Click	ALL	1	1	0	5	OTHER	INTERVENTIONAL	2015	2015-12-01	2019-07-01	OK	57.2	10.8	10.86	13.2	10.91	37	6.63	752	22	8431	0.09	https://storage.googleapis.com/ctgov2-large-docs/43/NCT02630043/ICF_000.pdf	https://clinicaltrials.gov/study/NCT02630043
NCT02395627	Click	Click	ALL	0	1	1	38	OTHER	INTERVENTIONAL	2015	2015-05-04	2019-06-08	OK	55.78	11.4	11.11	14.1	10.97	18.25	6.57	664	21	8212	0.08	https://storage.googleapis.com/ctgov2-large-docs/27/NCT02395627/ICF_000.pdf	https://clinicaltrials.gov/study/NCT02395627
NCT02468648	Click	Click	ALL	0	1	1	72	NIH	INTERVENTIONAL	2015	2015-06-09	2018-09-14	OK	55.17	11.6	11.27	14.1	10.74	36.5	6.49	933	21	12745	0.07	https://storage.googleapis.com/ctgov2-large-docs/48/NCT02468648/ICF_000.pdf	https://clinicaltrials.gov/study/NCT02468648
NCT02344108	Click	Click	ALL	1	1	0	42	OTHER	INTERVENTIONAL	2015	2015-02-01	2021-09-02	OK	52.33	12.7	12.51	16.9	12.54	74	6.56	609	21	7928	0.08	https://storage.googleapis.com/ctgov2-large-docs/08/NCT02344108/ICF_001.pdf	https://clinicaltrials.gov/study/NCT02344108
NCT02424968	Click	Click	ALL	0	1	1	18	OTHER	INTERVENTIONAL	2015	2015-06-01	2021-04-01	OK	40.82	15.1	13.8	18.4	12.83	37	7.06	669	21	8235	0.08	https://storage.googleapis.com/ctgov2-large-docs/68/NCT02424968/ICF_000.pdf	https://clinicaltrials.gov/study/NCT02424968
NCT02562898	Click	Click	ALL	0	1	1	18	OTHER	INTERVENTIONAL	2015	2015-10-12	2020-09-01	OK	57.71	10.7	10.44	13.6	11.26	23.3333	6.5	725	20	8861	0.08	https://storage.googleapis.com/ctgov2-large-docs/98/NCT02562898/ICF_000.pdf	https://clinicaltrials.gov/study/NCT02562898
NCT02475369	Click	Click	ALL	0	1	1	21	OTHER	INTERVENTIONAL	2015	2015-05-01	2019-12-01	OK	43.56	14	12.57	16.3	11.55	34	6.85	612	20	7741	0.08	https://storage.googleapis.com/ctgov2-large-docs/69/NCT02475369/ICF_001.pdf	https://clinicaltrials.gov/study/NCT02475369
NCT02323295	Click	Click	ALL	0	1	1	12	OTHER	INTERVENTIONAL	2015	2015-07-01	2019-07-01	OK	54.66	11.8	11.7	15.3	11.61	31.5	6.93	576	20	6511	0.09	https://storage.googleapis.com/ctgov2-large-docs/95/NCT02323295/ICF_001.pdf	https://clinicaltrials.gov/study/NCT02323295
NCT02401347	Click	Click	ALL	0	1	1	21	OTHER	INTERVENTIONAL	2015	2015-08-01	2022-12-01	OK	44.78	13.5	12.18	15.7	11.78	23	6.78	713	20	8991	0.08	https://storage.googleapis.com/ctgov2-large-docs/47/NCT02401347/ICF_001.pdf	https://clinicaltrials.gov/study/NCT02401347
NCT02524275	Click	Click	ALL	0	1	1	14	OTHER	INTERVENTIONAL	2015	2015-03-30	2021-10-28	OK	59.84	9.8	9.72	12.2	10.97	19.3333	6.5	537	19	6096	0.09	https://storage.googleapis.com/ctgov2-large-docs/75/NCT02524275/ICF_001.pdf	https://clinicaltrials.gov/study/NCT02524275
NCT02315625	Click	Click	ALL	0	1	1	16	NIH	INTERVENTIONAL	2015	2015-04-08	2019-05-22	OK	54.15	12	11.95	15	11.15	34	6.84	733	19	8164	0.09	https://storage.googleapis.com/ctgov2-large-docs/25/NCT02315625/ICF_001.pdf	https://clinicaltrials.gov/study/NCT02315625
NCT02343549	Click	Click	ALL	0	1	1	13	OTHER	INTERVENTIONAL	2015	2015-01-01	2020-07-11	OK	51.01	13.2	13.63	17	11.78	69	7.38	656	19	6102	0.11	https://storage.googleapis.com/ctgov2-large-docs/49/NCT02343549/ICF_001.pdf	https://clinicaltrials.gov/study/NCT02343549
NCT02400476	Click	Click	ALL	0	1	1	563	INDUSTRY	INTERVENTIONAL	2015	2015-02-01	2021-04-22	OK	55.68	11.4	11.2	13.9	10.8	17.25	6.64	679	19	7910	0.09	https://storage.googleapis.com/ctgov2-large-docs/76/NCT02400476/ICF_002.pdf	https://clinicaltrials.gov/study/NCT02400476
NCT02258074	Click	Click	ALL	0	1	1	205	OTHER	INTERVENTIONAL	2015	2015-03-01	2019-09-01	OK	66.98	9.2	10.16	11.6	9.57	33	6.81	796	19	9230	0.09	https://storage.googleapis.com/ctgov2-large-docs/74/NCT02258074/ICF_001.pdf	https://clinicaltrials.gov/study/NCT02258074
NCT02437084	Click	Click	ALL	0	1	1	115	OTHER	INTERVENTIONAL	2015	2015-05-01	2020-04-01	OK	44.78	13.5	12.44	16.3	12.42	36	6.89	751	19	8180	0.09	https://storage.googleapis.com/ctgov2-large-docs/84/NCT02437084/ICF_001.pdf	https://clinicaltrials.gov/study/NCT02437084
NCT02558491	Click	Click	ALL	0	1	1	33	OTHER	INTERVENTIONAL	2015	2015-09-01	2017-02-01	OK	58.42	10.4	10.16	12.6	10.68	17.5	6.72	639	19	7241	0.09	https://storage.googleapis.com/ctgov2-large-docs/91/NCT02558491/ICF_001.pdf	https://clinicaltrials.gov/study/NCT02558491
NCT02628873	Click	Click	FEMALE	0	1	1	21	OTHER	INTERVENTIONAL	2015	2015-12-01	2018-10-01	OK	47.69	10.4	8.97	11.6	12.23	20.25	8.08	828	19	5976	0.14	https://storage.googleapis.com/ctgov2-large-docs/73/NCT02628873/Prot_SAP_ICF_000.pdf	https://clinicaltrials.gov/study/NCT02628873
NCT02257580	Click	Click	ALL	1	1	0	28	OTHER	INTERVENTIONAL	2015	2015-04-01	2020-10-26	OK	56.59	11.1	10.99	14.4	11.9	66	6.64	525	18	6423	0.08	https://storage.googleapis.com/ctgov2-large-docs/80/NCT02257580/ICF_001.pdf	https://clinicaltrials.gov/study/NCT02257580
NCT02378714	Click	Click	ALL	0	1	1	300	OTHER	INTERVENTIONAL	2015	2015-07-24	2020-03-13	OK	51.28	11.1	9.75	13.2	12.07	23.3333	6.42	761	18	8748	0.09	https://storage.googleapis.com/ctgov2-large-docs/14/NCT02378714/ICF_001.pdf	https://clinicaltrials.gov/study/NCT02378714
NCT02614859	Click	Click	MALE	0	1	1	29	OTHER	INTERVENTIONAL	2015	2015-12-01	2020-01-24	OK	63.53	10.5	11.16	14.3	10.74	11	6.4	452	18	6512	0.07	https://storage.googleapis.com/ctgov2-large-docs/59/NCT02614859/ICF_001.pdf	https://clinicaltrials.gov/study/NCT02614859
NCT02508636	Click	Click	MALE	0	1	1	11	OTHER	INTERVENTIONAL	2015	2015-12-22	2020-08-31	OK	57.81	10.6	10.61	13.1	10.73	17.5	6.82	673	18	6920	0.1	https://storage.googleapis.com/ctgov2-large-docs/36/NCT02508636/ICF_001.pdf	https://clinicaltrials.gov/study/NCT02508636
NCT02155920	Click	Click	ALL	1	1	0	11	OTHER	INTERVENTIONAL	2015	2015-02-01	2023-07-14	OK	56.89	11	11.2	14.4	12.13	70	6.93	630	18	6139	0.1	https://storage.googleapis.com/ctgov2-large-docs/20/NCT02155920/ICF_001.pdf	https://clinicaltrials.gov/study/NCT02155920
NCT02473913	Click	Click	ALL	1	1	1	22	OTHER	INTERVENTIONAL	2015	2015-03-01	2020-09-01	OK	59.94	9.8	9.02	11.7	10.44	33	5.95	369	18	6519	0.06	https://storage.googleapis.com/ctgov2-large-docs/13/NCT02473913/ICF_001.pdf	https://clinicaltrials.gov/study/NCT02473913
NCT02346526	Click	Click	MALE	0	1	1	22	OTHER	INTERVENTIONAL	2015	2015-04-01	2020-12-01	OK	33.32	30.4	35.04	28.7	-8.57	25	4.51	25	18	24256	0	https://storage.googleapis.com/ctgov2-large-docs/26/NCT02346526/ICF_001.pdf	https://clinicaltrials.gov/study/NCT02346526
NCT02469077	Click	Click	ALL	0	1	0	117	OTHER	INTERVENTIONAL	2015	2015-08-01	2019-09-01	OK	47.52	12.5	10.42	14.9	12.31	10.6667	5.82	548	18	11353	0.05	https://storage.googleapis.com/ctgov2-large-docs/77/NCT02469077/ICF_000.pdf	https://clinicaltrials.gov/study/NCT02469077
NCT02605616	Click	Click	ALL	0	1	1	93	OTHER	INTERVENTIONAL	2015	2015-11-01	2019-09-01	OK	68.4	8.6	9.67	10.7	9.11	30	6.89	492	18	5115	0.1	https://storage.googleapis.com/ctgov2-large-docs/16/NCT02605616/ICF_001.pdf	https://clinicaltrials.gov/study/NCT02605616
NCT02203513	Click	Click	ALL	0	1	1	111	NIH	INTERVENTIONAL	2015	2015-01-20	2021-08-27	OK	55.07	11.7	11.52	13.6	10.1	33.5	7.07	693	17	7679	0.09	https://storage.googleapis.com/ctgov2-large-docs/13/NCT02203513/ICF_001.pdf	https://clinicaltrials.gov/study/NCT02203513
NCT02315196	Click	Click	FEMALE	0	1	1	62	OTHER	INTERVENTIONAL	2015	2015-02-25	2041-07-01	OK	52.09	10.7	11.59	13.1	12.53	33	9.43	1233	17	6416	0.19	https://storage.googleapis.com/ctgov2-large-docs/96/NCT02315196/ICF_002.pdf	https://clinicaltrials.gov/study/NCT02315196
NCT03560206	Click	Click	ALL	0	1	1	316	OTHER	INTERVENTIONAL	2015	2015-03-01	2020-07-31	OK	40.99	12.9	11.28	15.7	14.1	25.3333	6.99	1185	17	10571	0.11	https://storage.googleapis.com/ctgov2-large-docs/06/NCT03560206/Prot_SAP_ICF_000.pdf	https://clinicaltrials.gov/study/NCT03560206
NCT02344290	Click	Click	ALL	0	1	1	7769	NIH	INTERVENTIONAL	2015	2015-03-26	2023-08-21	OK	59.23	10.1	9.81	12.2	10.62	20.6667	6.43	582	17	7166	0.08	https://storage.googleapis.com/ctgov2-large-docs/90/NCT02344290/ICF_000.pdf	https://clinicaltrials.gov/study/NCT02344290
NCT02420652	Click	Click	MALE	0	1	1	27	OTHER	INTERVENTIONAL	2015	2015-06-23	2019-12-01	OK	53.58	8.1	8.03	14	13.13	5.5	15.47	1641	17	5077	0.32	https://storage.googleapis.com/ctgov2-large-docs/52/NCT02420652/ICF_001.pdf	https://clinicaltrials.gov/study/NCT02420652
NCT02453191	Click	Click	ALL	0	1	1	30	OTHER	INTERVENTIONAL	2015	2015-07-13	2023-03-10	OK	57.1	10.9	10.84	14.2	12.13	34.5	6.73	655	17	7166	0.09	https://storage.googleapis.com/ctgov2-large-docs/91/NCT02453191/ICF_003.pdf	https://clinicaltrials.gov/study/NCT02453191
NCT02487095	Click	Click	ALL	0	1	1	62	NIH	INTERVENTIONAL	2015	2015-07-30	2025-10-30	OK	56.89	11	10.72	13.8	11.55	12.8	6.49	637	17	7782	0.08	https://storage.googleapis.com/ctgov2-large-docs/95/NCT02487095/ICF_001.pdf	https://clinicaltrials.gov/study/NCT02487095
NCT02495103	Click	Click	ALL	0	1	1	7	NIH	INTERVENTIONAL	2015	2015-08-26	2020-02-06	OK	53.24	12.4	12.33	15.2	10.86	33.5	6.99	618	17	6681	0.09	https://storage.googleapis.com/ctgov2-large-docs/03/NCT02495103/ICF_001.pdf	https://clinicaltrials.gov/study/NCT02495103
NCT02513485	Click	Click	ALL	0	1	1	57	OTHER	INTERVENTIONAL	2015	2015-10-09	2020-08-01	OK	61.46	9.2	8.96	10.5	9.92	6.75	6.35	761	17	8837	0.09	https://storage.googleapis.com/ctgov2-large-docs/85/NCT02513485/ICF_001.pdf	https://clinicaltrials.gov/study/NCT02513485
NCT02569723	Click	Click	ALL	0	1	1	6	OTHER	INTERVENTIONAL	2015	2015-10-16	2020-04-04	OK	54.86	11.7	11.49	12.6	8.59	50	6.8	733	17	8902	0.08	https://storage.googleapis.com/ctgov2-large-docs/23/NCT02569723/ICF_001.pdf	https://clinicaltrials.gov/study/NCT02569723
NCT02481414	Click	Click	FEMALE	0	1	0	81	OTHER	INTERVENTIONAL	2015	2015-11-30	2022-09-14	OK	49.45	11.8	10.46	13.1	10.85	23.6667	6.62	682	17	8036	0.08	https://storage.googleapis.com/ctgov2-large-docs/14/NCT02481414/ICF_000.pdf	https://clinicaltrials.gov/study/NCT02481414
NCT02442856	Click	Click	ALL	0	1	1	21	OTHER	INTERVENTIONAL	2015	2015-06-01	2020-03-01	OK	54.02	10	9.55	12.1	11.48	36.5	7.61	1043	17	8172	0.13	https://storage.googleapis.com/ctgov2-large-docs/56/NCT02442856/Prot_SAP_ICF_000.pdf	https://clinicaltrials.gov/study/NCT02442856
NCT02232243	Click	Click	ALL	0	1	1	10	OTHER	INTERVENTIONAL	2015	2015-07-01	2018-12-01	OK	49.45	11.8	10.96	14.3	12.07	34.5	7.28	762	17	6732	0.11	https://storage.googleapis.com/ctgov2-large-docs/43/NCT02232243/ICF_001.pdf	https://clinicaltrials.gov/study/NCT02232243
NCT02588586	Click	Click	ALL	0	1	1	17	OTHER	INTERVENTIONAL	2015	2015-10-01	2018-04-01	OK	66.17	9.5	10.16	12	9.57	6.55556	6.31	530	17	7515	0.07	https://storage.googleapis.com/ctgov2-large-docs/86/NCT02588586/ICF_001.pdf	https://clinicaltrials.gov/study/NCT02588586
NCT02636868	Click	Click	ALL	1	0	0	221	INDUSTRY	INTERVENTIONAL	2015	2015-12-01	2019-08-06	OK	50.36	11.4	9.82	12.9	11.2	18	6.36	655	17	9064	0.07	https://storage.googleapis.com/ctgov2-large-docs/68/NCT02636868/ICF_002.pdf	https://clinicaltrials.gov/study/NCT02636868
NCT02446847	Click	Click	ALL	0	1	1	16	OTHER	INTERVENTIONAL	2015	2015-03-11	2017-03-25	OK	56.29	11.2	11.11	13.3	10.45	24	6.88	536	16	6247	0.09	https://storage.googleapis.com/ctgov2-large-docs/47/NCT02446847/ICF_002.pdf	https://clinicaltrials.gov/study/NCT02446847
NCT02177838	Click	Click	ALL	0	1	1	8	OTHER	INTERVENTIONAL	2015	2015-03-25	2019-08-22	OK	44.48	13.7	12.28	17	13.06	64	6.78	536	16	6382	0.08	https://storage.googleapis.com/ctgov2-large-docs/38/NCT02177838/ICF_001.pdf	https://clinicaltrials.gov/study/NCT02177838
NCT02311361	Click	Click	ALL	0	1	1	65	NIH	INTERVENTIONAL	2015	2015-03-25	2020-12-31	OK	45.09	13.4	12.39	15.1	11.03	35	7.2	608	16	6017	0.1	https://storage.googleapis.com/ctgov2-large-docs/61/NCT02311361/ICF_001.pdf	https://clinicaltrials.gov/study/NCT02311361
NCT02861820	Click	Click	ALL	0	1	0	160	OTHER	OBSERVATIONAL	2015	2015-07-01	2021-01-26	OK	50.67	11.3	9.59	13	11.66	34	6.01	477	16	7636	0.06	https://storage.googleapis.com/ctgov2-large-docs/20/NCT02861820/ICF_000.pdf	https://clinicaltrials.gov/study/NCT02861820
NCT02504892	Click	Click	ALL	0	1	1	3	NIH	INTERVENTIONAL	2015	2015-07-21	2018-04-17	OK	48.13	12.3	11.24	15.3	12.31	48	7.33	704	16	6709	0.1	https://storage.googleapis.com/ctgov2-large-docs/92/NCT02504892/ICF_001.pdf	https://clinicaltrials.gov/study/NCT02504892
NCT02615119	Click	Click	ALL	0	1	0	97	OTHER	INTERVENTIONAL	2015	2015-10-01	2023-06-01	OK	60.65	9.5	9.57	11.8	10.97	12.6	6.72	477	16	4830	0.1	https://storage.googleapis.com/ctgov2-large-docs/19/NCT02615119/ICF_000.pdf	https://clinicaltrials.gov/study/NCT02615119
NCT02544503	Click	Click	ALL	0	1	1	100	OTHER	INTERVENTIONAL	2015	2015-11-05	2021-02-04	OK	68.6	8.5	9.48	10.7	9.52	7.42857	6.47	633	16	7508	0.08	https://storage.googleapis.com/ctgov2-large-docs/03/NCT02544503/ICF_001.pdf	https://clinicaltrials.gov/study/NCT02544503
NCT02649439	Click	Click	MALE	0	1	1	97	NIH	INTERVENTIONAL	2015	2015-12-22	2022-10-01	OK	46.1	13	12.08	15	11.44	21.6667	7.13	725	16	6895	0.11	https://storage.googleapis.com/ctgov2-large-docs/39/NCT02649439/ICF_001.pdf	https://clinicaltrials.gov/study/NCT02649439
NCT02671292	Click	Click	ALL	1	0	0	300	OTHER	INTERVENTIONAL	2015	2015-07-01	2021-05-01	OK	55.27	11.6	11.62	15.3	12.13	15.75	6.89	607	16	6707	0.09	https://storage.googleapis.com/ctgov2-large-docs/92/NCT02671292/ICF_000.pdf	https://clinicaltrials.gov/study/NCT02671292
NCT03448185	Click	Click	ALL	0	1	0	80	OTHER	INTERVENTIONAL	2015	2015-06-01	2019-07-01	OK	58.72	10.3	10.45	13.2	11.49	76	6.97	726	15	6798	0.11	https://storage.googleapis.com/ctgov2-large-docs/85/NCT03448185/ICF_002.pdf	https://clinicaltrials.gov/study/NCT03448185
NCT02483676	Click	Click	ALL	0	1	1	45	FED	INTERVENTIONAL	2015	2015-09-01	2019-06-30	OK	60.14	9.7	9.59	12.1	10.73	13.2	6.65	489	15	5501	0.09	https://storage.googleapis.com/ctgov2-large-docs/76/NCT02483676/ICF_002.pdf	https://clinicaltrials.gov/study/NCT02483676
NCT02494141	Click	Click	ALL	1	1	0	68	OTHER	INTERVENTIONAL	2015	2015-11-12	2021-02-01	OK	68.7	8.5	9.27	10.1	8.76	15.5	6.45	485	15	6371	0.08	https://storage.googleapis.com/ctgov2-large-docs/41/NCT02494141/ICF_001.pdf	https://clinicaltrials.gov/study/NCT02494141
NCT02665117	Click	Click	ALL	0	1	1	61	OTHER	INTERVENTIONAL	2015	2015-01-01	2022-11-04	OK	56.79	11	10.76	13.8	11.38	23.6667	6.88	417	15	4833	0.09	https://storage.googleapis.com/ctgov2-large-docs/17/NCT02665117/ICF_001.pdf	https://clinicaltrials.gov/study/NCT02665117
NCT02357368	Click	Click	FEMALE	0	1	0	59	OTHER	INTERVENTIONAL	2015	2015-02-01	2019-10-23	OK	56.59	11.1	10.77	13.6	11.26	21.6667	6.51	558	15	7371	0.08	https://storage.googleapis.com/ctgov2-large-docs/68/NCT02357368/ICF_001.pdf	https://clinicaltrials.gov/study/NCT02357368
NCT01944020	Click	Click	ALL	0	1	1	29	OTHER	INTERVENTIONAL	2015	2015-05-01	2018-09-01	OK	24.78	15	17.92	14.4	12.01	16	15.2	8	15	21	0.38	https://storage.googleapis.com/ctgov2-large-docs/20/NCT01944020/ICF_001.pdf	https://clinicaltrials.gov/study/NCT01944020
NCT02501538	Click	Click	ALL	0	1	1	23	OTHER	INTERVENTIONAL	2015	2015-06-01	2020-01-10	OK	53.61	10.2	9.72	12.5	11.95	14.4	7.63	697	15	5533	0.13	https://storage.googleapis.com/ctgov2-large-docs/38/NCT02501538/Prot_SAP_ICF_000.pdf	https://clinicaltrials.gov/study/NCT02501538
NCT02394548	Click	Click	ALL	0	1	1	27	OTHER	INTERVENTIONAL	2015	2015-06-01	2021-03-01	OK	46.81	12.8	11.98	15.7	12.42	17.5	7.21	503	15	4717	0.11	https://storage.googleapis.com/ctgov2-large-docs/48/NCT02394548/ICF_002.pdf	https://clinicaltrials.gov/study/NCT02394548
NCT02636439	Click	Click	ALL	0	1	1	88	OTHER	INTERVENTIONAL	2015	2015-08-01	2021-07-21	OK	60.24	9.7	9.78	12	11.08	12.8	6.79	675	15	6677	0.1	https://storage.googleapis.com/ctgov2-large-docs/39/NCT02636439/ICF_000.pdf	https://clinicaltrials.gov/study/NCT02636439
NCT02232152	Click	Click	ALL	0	1	1	19	OTHER	INTERVENTIONAL	2015	2015-01-06	2023-01-11	OK	56.29	11.2	11.14	14	11.44	18.75	6.76	523	14	5609	0.09	https://storage.googleapis.com/ctgov2-large-docs/52/NCT02232152/ICF_000.pdf	https://clinicaltrials.gov/study/NCT02232152
NCT02308228	Click	Click	ALL	0	0	1	109	OTHER	INTERVENTIONAL	2015	2015-01-14	2018-06-28	OK	62.41	10.9	11.96	11	6.51	16	7.03	643	14	7433	0.09	https://storage.googleapis.com/ctgov2-large-docs/28/NCT02308228/ICF_001.pdf	https://clinicaltrials.gov/study/NCT02308228
NCT02462161	Click	Click	ALL	0	1	1	24	OTHER	INTERVENTIONAL	2015	2015-03-20	2019-04-16	OK	58.21	10.5	10.55	13.1	11.26	16.25	6.71	649	14	6745	0.1	https://storage.googleapis.com/ctgov2-large-docs/61/NCT02462161/ICF_000.pdf	https://clinicaltrials.gov/study/NCT02462161
NCT02430480	Click	Click	MALE	0	1	1	39	NIH	INTERVENTIONAL	2015	2015-06-03	2025-06-01	OK	57.1	10.9	11.02	13.8	11.61	12.6667	6.78	648	14	6698	0.1	https://storage.googleapis.com/ctgov2-large-docs/80/NCT02430480/ICF_003.pdf	https://clinicaltrials.gov/study/NCT02430480
NCT02304159	Click	Click	ALL	0	1	1	39	OTHER	INTERVENTIONAL	2015	2015-01-01	2017-08-01	OK	60.75	9.5	9.4	11.6	10.79	13.2	6.65	387	14	4320	0.09	https://storage.googleapis.com/ctgov2-large-docs/59/NCT02304159/ICF_001.pdf	https://clinicaltrials.gov/study/NCT02304159
NCT02363998	Click	Click	ALL	0	1	1	286	INDUSTRY	INTERVENTIONAL	2015	2015-02-01	2015-10-01	OK	56.79	11	10.7	13.7	11.32	68	6.55	558	14	6948	0.08	https://storage.googleapis.com/ctgov2-large-docs/98/NCT02363998/ICF_002.pdf	https://clinicaltrials.gov/study/NCT02363998
NCT02422446	Click	Click	ALL	0	1	1	2	OTHER	INTERVENTIONAL	2015	2015-04-01	2017-03-01	OK	64.85	10	10.57	12.3	9.52	35	6.85	359	14	4517	0.08	https://storage.googleapis.com/ctgov2-large-docs/46/NCT02422446/ICF_003.pdf	https://clinicaltrials.gov/study/NCT02422446
NCT02332291	Click	Click	ALL	0	1	1	95	OTHER	INTERVENTIONAL	2015	2015-04-01	2020-08-01	OK	60.24	9.7	9.26	11.7	10.68	25.3333	6.43	446	14	5616	0.08	https://storage.googleapis.com/ctgov2-large-docs/91/NCT02332291/ICF_001.pdf	https://clinicaltrials.gov/study/NCT02332291
NCT02561481	Click	Click	ALL	1	0	0	60	OTHER	INTERVENTIONAL	2015	2015-12-01	2020-01-01	OK	69.11	8.3	9.11	9.1	7.83	16.25	6.86	394	14	4614	0.09	https://storage.googleapis.com/ctgov2-large-docs/81/NCT02561481/ICF_001.pdf	https://clinicaltrials.gov/study/NCT02561481
NCT02229084	Click	Click	FEMALE	0	1	1	50	OTHER	INTERVENTIONAL	2015	2015-01-14	2023-01-03	OK	56.79	11	10.98	13.3	10.86	71	6.87	488	13	5456	0.09	https://storage.googleapis.com/ctgov2-large-docs/84/NCT02229084/ICF_001.pdf	https://clinicaltrials.gov/study/NCT02229084
NCT03076034	Click	Click	ALL	0	1	1	190	OTHER	INTERVENTIONAL	2015	2015-01-26	2027-11-01	OK	44.17	13.8	12.58	16	11.61	35	7.1	475	13	5240	0.09	https://storage.googleapis.com/ctgov2-large-docs/34/NCT03076034/ICF_000.pdf	https://clinicaltrials.gov/study/NCT03076034
NCT02324608	Click	Click	ALL	0	1	1	15	OTHER	INTERVENTIONAL	2015	2015-01-30	2023-05-30	OK	55.07	11.7	11.96	14.6	11.44	31.5	7	509	13	4939	0.1	https://storage.googleapis.com/ctgov2-large-docs/08/NCT02324608/ICF_001.pdf	https://clinicaltrials.gov/study/NCT02324608
NCT02186600	Click	Click	FEMALE	0	1	1	276	OTHER	INTERVENTIONAL	2015	2015-02-01	2019-06-01	OK	60.04	9.8	9.89	12.1	11.14	14.5	6.74	432	13	4615	0.09	https://storage.googleapis.com/ctgov2-large-docs/00/NCT02186600/ICF_001.pdf	https://clinicaltrials.gov/study/NCT02186600
NCT01951105	Click	Click	ALL	0	1	1	72	OTHER	INTERVENTIONAL	2015	2015-02-24	2017-09-25	OK	58.62	10.3	10.49	13.3	11.55	7.11111	6.84	731	13	7123	0.1	https://storage.googleapis.com/ctgov2-large-docs/05/NCT01951105/ICF_001.pdf	https://clinicaltrials.gov/study/NCT01951105
NCT02332928	Click	Click	FEMALE	0	1	1	80	OTHER	INTERVENTIONAL	2015	2015-03-25	2021-06-02	OK	57.4	10.8	10.93	14.2	12.25	21	6.98	401	13	3847	0.1	https://storage.googleapis.com/ctgov2-large-docs/28/NCT02332928/ICF_000.pdf	https://clinicaltrials.gov/study/NCT02332928
NCT02366312	Click	Click	ALL	0	1	1	2	OTHER	INTERVENTIONAL	2015	2015-10-27	2019-08-01	OK	59.23	10.1	9.6	12.3	10.73	34	6.16	430	13	6066	0.07	https://storage.googleapis.com/ctgov2-large-docs/12/NCT02366312/ICF_001.pdf	https://clinicaltrials.gov/study/NCT02366312
NCT02624518	Click	Click	MALE	0	1	1	122	OTHER	INTERVENTIONAL	2015	2015-11-16	2022-11-01	OK	45.59	13.2	12.42	15.9	12.36	34.5	7.26	540	13	5135	0.11	https://storage.googleapis.com/ctgov2-large-docs/18/NCT02624518/ICF_001.pdf	https://clinicaltrials.gov/study/NCT02624518
NCT02497976	Click	Click	FEMALE	0	1	1	42	OTHER	INTERVENTIONAL	2015	2015-12-15	2017-07-12	OK	59.74	9.9	10.19	12.4	11.2	20	7.16	439	13	3908	0.11	https://storage.googleapis.com/ctgov2-large-docs/76/NCT02497976/ICF_002.pdf	https://clinicaltrials.gov/study/NCT02497976
NCT02579811	Click	Click	ALL	0	1	1	40	OTHER	INTERVENTIONAL	2015	2015-12-30	2023-06-20	OK	55.68	11.4	11.72	13.9	10.8	21	7.46	494	13	4430	0.11	https://storage.googleapis.com/ctgov2-large-docs/11/NCT02579811/ICF_001.pdf	https://clinicaltrials.gov/study/NCT02579811
NCT02466009	Click	Click	ALL	0	0	1	27	OTHER	INTERVENTIONAL	2015	2015-03-01	2022-03-09	OK	32	30.9	35.56	29.8	-7.93	50	4.73	24	13	17067	0	https://storage.googleapis.com/ctgov2-large-docs/09/NCT02466009/ICF_001.pdf	https://clinicaltrials.gov/study/NCT02466009
NCT02471833	Click	Click	ALL	0	1	1	61	OTHER	INTERVENTIONAL	2015	2015-04-01	2022-04-15	OK	59.33	10	9.89	11.8	10.27	7.28571	6.71	650	13	7220	0.09	https://storage.googleapis.com/ctgov2-large-docs/33/NCT02471833/ICF_000.pdf	https://clinicaltrials.gov/study/NCT02471833
NCT02483468	Click	Click	ALL	0	1	1	160	OTHER	INTERVENTIONAL	2015	2015-08-01	2021-04-28	OK	47.83	12.4	11.66	14.3	11.61	22	7.25	487	13	4542	0.11	https://storage.googleapis.com/ctgov2-large-docs/68/NCT02483468/ICF_000.pdf	https://clinicaltrials.gov/study/NCT02483468
NCT02601612	Click	Click	ALL	1	0	0	45	NIH	INTERVENTIONAL	2015	2015-10-01	2018-04-26	OK	65.86	9.6	10.37	12.9	10.27	20.3333	6.97	378	13	4656	0.08	https://storage.googleapis.com/ctgov2-large-docs/12/NCT02601612/ICF_000.pdf	https://clinicaltrials.gov/study/NCT02601612
NCT02756208	Click	Click	ALL	0	1	0	65	OTHER	INTERVENTIONAL	2015	2015-11-01	2018-07-01	OK	58.01	10.5	10.63	12.2	10.04	8.57143	6.82	518	13	5621	0.09	https://storage.googleapis.com/ctgov2-large-docs/08/NCT02756208/ICF_001.pdf	https://clinicaltrials.gov/study/NCT02756208
NCT02418949	Click	Click	ALL	0	1	1	96	OTHER	INTERVENTIONAL	2015	2015-11-01	2023-12-01	OK	57.91	10.6	10.86	13.8	11.78	16.5	7	710	13	6545	0.11	https://storage.googleapis.com/ctgov2-large-docs/49/NCT02418949/ICF_002.pdf	https://clinicaltrials.gov/study/NCT02418949
NCT02287675	Click	Click	FEMALE	0	1	1	40	OTHER	INTERVENTIONAL	2015	2015-01-19	2017-08-31	OK	71.85	7.3	8.23	10.2	10.32	23.6667	6.58	392	12	4247	0.09	https://storage.googleapis.com/ctgov2-large-docs/75/NCT02287675/ICF_001.pdf	https://clinicaltrials.gov/study/NCT02287675
NCT02364726	Click	Click	ALL	0	1	1	28	OTHER	INTERVENTIONAL	2015	2015-02-09	2023-06-21	OK	57.81	10.6	10.73	13.6	11.55	16	7.02	408	12	4090	0.1	https://storage.googleapis.com/ctgov2-large-docs/26/NCT02364726/ICF_000.pdf	https://clinicaltrials.gov/study/NCT02364726
NCT02374814	Click	Click	ALL	0	1	0	60	OTHER	INTERVENTIONAL	2015	2015-03-24	2016-09-22	OK	58.72	10.3	10.65	12.6	11.02	35.5	7.02	426	12	3984	0.11	https://storage.googleapis.com/ctgov2-large-docs/14/NCT02374814/ICF_002.pdf	https://clinicaltrials.gov/study/NCT02374814
NCT02408887	Click	Click	ALL	0	1	1	14	NIH	INTERVENTIONAL	2015	2015-04-15	2019-05-07	OK	55.88	11.4	11.29	13.7	10.74	32	6.92	456	12	4913	0.09	https://storage.googleapis.com/ctgov2-large-docs/87/NCT02408887/ICF_001.pdf	https://clinicaltrials.gov/study/NCT02408887
NCT02455453	Click	Click	FEMALE	0	1	1	47	OTHER	INTERVENTIONAL	2015	2015-04-28	2019-01-03	OK	57.61	10.7	10.64	12.9	10.44	21.6667	6.83	511	12	5703	0.09	https://storage.googleapis.com/ctgov2-large-docs/53/NCT02455453/ICF_001.pdf	https://clinicaltrials.gov/study/NCT02455453
NCT02325401	Click	Click	ALL	0	1	1	20	OTHER	INTERVENTIONAL	2015	2015-05-11	2020-02-21	OK	59.43	10	10.02	11.7	10.15	34	6.89	401	12	3993	0.1	https://storage.googleapis.com/ctgov2-large-docs/01/NCT02325401/ICF_001.pdf	https://clinicaltrials.gov/study/NCT02325401
NCT02351167	Click	Click	ALL	0	1	1	822	OTHER	INTERVENTIONAL	2015	2015-05-20	2019-08-31	OK	65.66	9.7	10.68	12.1	9.52	29	7.3	522	12	5497	0.09	https://storage.googleapis.com/ctgov2-large-docs/67/NCT02351167/ICF_001.pdf	https://clinicaltrials.gov/study/NCT02351167
NCT01928446	Click	Click	ALL	1	1	1	519	FED	INTERVENTIONAL	2015	2015-07-08	2019-12-19	OK	49.08	14	14.09	17.9	12.08	65	7.25	322	12	3560	0.09	https://storage.googleapis.com/ctgov2-large-docs/46/NCT01928446/ICF_002.pdf	https://clinicaltrials.gov/study/NCT01928446
NCT02362451	Click	Click	MALE	0	1	1	7	NIH	INTERVENTIONAL	2015	2015-07-10	2020-02-13	OK	48.33	12.2	11.11	14.2	11.9	14.2	6.82	527	12	5399	0.1	https://storage.googleapis.com/ctgov2-large-docs/51/NCT02362451/ICF_001.pdf	https://clinicaltrials.gov/study/NCT02362451
NCT02420223	Click	Click	ALL	0	1	1	25	OTHER	INTERVENTIONAL	2015	2015-07-17	2020-02-01	OK	66.47	9.4	10.25	12.2	9.81	74	6.82	396	12	4744	0.08	https://storage.googleapis.com/ctgov2-large-docs/23/NCT02420223/ICF_001.pdf	https://clinicaltrials.gov/study/NCT02420223
NCT02459769	Click	Click	ALL	0	1	1	140	OTHER	INTERVENTIONAL	2015	2015-08-15	2021-02-22	OK	67.49	9	10.38	10.6	8.65	8.83333	7.62	540	12	4759	0.11	https://storage.googleapis.com/ctgov2-large-docs/69/NCT02459769/ICF_001.pdf	https://clinicaltrials.gov/study/NCT02459769
NCT02564432	Click	Click	ALL	0	1	1	10	FED	OBSERVATIONAL	2015	2015-10-01	2018-09-30	OK	51.38	11	9.82	12.9	11.84	13.6	6.55	590	12	6488	0.09	https://storage.googleapis.com/ctgov2-large-docs/32/NCT02564432/ICF_000.pdf	https://clinicaltrials.gov/study/NCT02564432
NCT02848781	Click	Click	ALL	0	1	1	180	OTHER	INTERVENTIONAL	2015	2015-11-30	2021-03-29	OK	59.23	10.1	10.2	11.2	9.28	15.25	7.09	610	12	6027	0.1	https://storage.googleapis.com/ctgov2-large-docs/81/NCT02848781/ICF_001.pdf	https://clinicaltrials.gov/study/NCT02848781
NCT02165839	Click	Click	FEMALE	0	1	1	139	OTHER	INTERVENTIONAL	2015	2015-01-01	2020-06-01	OK	49.04	11.9	11.11	13.9	11.66	11.1667	6.99	603	12	5944	0.1	https://storage.googleapis.com/ctgov2-large-docs/39/NCT02165839/ICF_000.pdf	https://clinicaltrials.gov/study/NCT02165839
NCT01940757	Click	Click	ALL	0	1	0	28	OTHER	INTERVENTIONAL	2015	2015-01-01	2025-02-01	OK	67.08	9.1	9.72	11	8.88	11.3333	6.3	370	12	5388	0.07	https://storage.googleapis.com/ctgov2-large-docs/57/NCT01940757/ICF_000.pdf	https://clinicaltrials.gov/study/NCT01940757
NCT02369900	Click	Click	ALL	0	1	1	40	OTHER	INTERVENTIONAL	2015	2015-03-01	2019-12-31	OK	41.13	15	14.11	18.4	13.07	64	7.38	475	12	4602	0.1	https://storage.googleapis.com/ctgov2-large-docs/00/NCT02369900/ICF_002.pdf	https://clinicaltrials.gov/study/NCT02369900
NCT02360371	Click	Click	ALL	0	1	1	100	OTHER	INTERVENTIONAL	2015	2015-04-01	2021-05-01	OK	59.53	9.9	9.75	11.4	9.81	14.8	6.67	428	12	4857	0.09	https://storage.googleapis.com/ctgov2-large-docs/71/NCT02360371/ICF_001.pdf	https://clinicaltrials.gov/study/NCT02360371
NCT03705962	Click	Click	ALL	0	1	1	11	OTHER	INTERVENTIONAL	2015	2015-07-01	2019-03-07	OK	42.04	14.6	17.12	18.7	14.28	18.5	13.79	12	12	29	0.41	https://storage.googleapis.com/ctgov2-large-docs/62/NCT03705962/ICF_000.pdf	https://clinicaltrials.gov/study/NCT03705962
NCT02360215	Click	Click	ALL	0	1	1	518	OTHER	INTERVENTIONAL	2015	2015-07-01	2019-08-26	OK	65.46	9.7	10.51	12.3	9.75	35	6.67	371	12	4580	0.08	https://storage.googleapis.com/ctgov2-large-docs/15/NCT02360215/ICF_001.pdf	https://clinicaltrials.gov/study/NCT02360215
NCT02542397	Click	Click	ALL	0	1	1	75	OTHER	INTERVENTIONAL	2015	2015-09-01	2019-06-01	OK	57.61	10.7	10.78	12.8	10.44	24	6.91	431	12	4618	0.09	https://storage.googleapis.com/ctgov2-large-docs/97/NCT02542397/ICF_001.pdf	https://clinicaltrials.gov/study/NCT02542397
NCT02613936	Click	Click	ALL	0	1	0	40	OTHER	INTERVENTIONAL	2015	2015-09-01	2022-07-01	OK	58.32	10.4	10.46	12.1	10.15	23.6667	6.72	519	12	5507	0.09	https://storage.googleapis.com/ctgov2-large-docs/36/NCT02613936/ICF_001.pdf	https://clinicaltrials.gov/study/NCT02613936
NCT02466685	Click	Click	ALL	0	1	0	60	OTHER	INTERVENTIONAL	2015	2015-09-01	2022-12-01	OK	59.74	9.9	9.9	12.7	11.6	23	6.65	526	12	5737	0.09	https://storage.googleapis.com/ctgov2-large-docs/85/NCT02466685/ICF_002.pdf	https://clinicaltrials.gov/study/NCT02466685
NCT02513641	Click	Click	ALL	0	1	1	8	OTHER	INTERVENTIONAL	2015	2015-12-01	2020-09-01	OK	60.24	9.7	9.98	12.4	11.31	33.5	6.95	464	12	4427	0.1	https://storage.googleapis.com/ctgov2-large-docs/41/NCT02513641/ICF_001.pdf	https://clinicaltrials.gov/study/NCT02513641
NCT02155608	Click	Click	ALL	1	0	0	62	OTHER	INTERVENTIONAL	2015	2015-04-01	2018-05-30	OK	62.17	8.9	9.11	10.2	9.8	15.4	6.62	388	11	4017	0.1	https://storage.googleapis.com/ctgov2-large-docs/08/NCT02155608/ICF_001.pdf	https://clinicaltrials.gov/study/NCT02155608
NCT02390531	Click	Click	ALL	1	0	0	120	OTHER	INTERVENTIONAL	2015	2015-04-28	2021-05-11	OK	69.21	8.3	8.93	9.9	8.82	10.1667	7.28	333	11	4785	0.07	https://storage.googleapis.com/ctgov2-large-docs/31/NCT02390531/ICF_000.pdf	https://clinicaltrials.gov/study/NCT02390531
NCT02391025	Click	Click	MALE	0	1	1	39	OTHER	INTERVENTIONAL	2015	2015-05-28	2023-06-15	OK	60.14	9.7	9.67	11.1	9.69	17.5	6.52	465	11	5122	0.09	https://storage.googleapis.com/ctgov2-large-docs/25/NCT02391025/ICF_000.pdf	https://clinicaltrials.gov/study/NCT02391025
NCT03522714	Click	Click	ALL	0	1	1	80	OTHER	INTERVENTIONAL	2015	2015-08-08	2020-12-01	OK	56.89	11	11.17	14.2	11.96	35.5	6.87	464	11	4734	0.1	https://storage.googleapis.com/ctgov2-large-docs/14/NCT03522714/ICF_001.pdf	https://clinicaltrials.gov/study/NCT03522714
NCT02474927	Click	Click	ALL	0	1	1	22	OTHER	INTERVENTIONAL	2015	2015-11-01	2021-07-26	OK	43.97	13.9	13.29	17.4	13.23	24.6667	7.46	524	11	4366	0.12	https://storage.googleapis.com/ctgov2-large-docs/27/NCT02474927/ICF_001.pdf	https://clinicaltrials.gov/study/NCT02474927
NCT02157610	Click	Click	FEMALE	0	1	1	202	OTHER	INTERVENTIONAL	2015	2015-01-01	2021-08-01	OK	4.41	18.7	13.93	35.9	29.65	62	12.03	558	11	2217	0.25	https://storage.googleapis.com/ctgov2-large-docs/10/NCT02157610/ICF_000.pdf	https://clinicaltrials.gov/study/NCT02157610
NCT02124512	Click	Click	ALL	0	1	1	12	OTHER	INTERVENTIONAL	2015	2015-03-01	2019-05-31	OK	60.55	9.6	9.62	11.4	10.5	16	6.76	536	11	5487	0.1	https://storage.googleapis.com/ctgov2-large-docs/12/NCT02124512/ICF_001.pdf	https://clinicaltrials.gov/study/NCT02124512
NCT01659541	Click	Click	ALL	0	1	1	12	OTHER	INTERVENTIONAL	2015	2015-04-01	2021-07-31	OK	50.97	11.2	10.74	13.9	12.65	31	7.2	544	11	4333	0.13	https://storage.googleapis.com/ctgov2-large-docs/41/NCT01659541/ICF_002.pdf	https://clinicaltrials.gov/study/NCT01659541
NCT02467478	Click	Click	ALL	0	1	1	31	OTHER	INTERVENTIONAL	2015	2015-04-01	2019-12-01	OK	60.45	9.6	10	12.3	11.37	18	7.16	517	11	4450	0.12	https://storage.googleapis.com/ctgov2-large-docs/78/NCT02467478/ICF_001.pdf	https://clinicaltrials.gov/study/NCT02467478
NCT02369835	Click	Click	ALL	0	1	1	132	OTHER	INTERVENTIONAL	2015	2015-05-01	2018-07-18	OK	48.43	12.1	11.44	14.6	12.48	25	7.34	417	11	3970	0.11	https://storage.googleapis.com/ctgov2-large-docs/35/NCT02369835/ICF_000.pdf	https://clinicaltrials.gov/study/NCT02369835
NCT02369068	Click	Click	FEMALE	0	1	1	21	OTHER	INTERVENTIONAL	2015	2015-08-01	2018-09-24	OK	48.13	12.3	11.56	15.1	12.77	13.4	7.19	449	11	4179	0.11	https://storage.googleapis.com/ctgov2-large-docs/68/NCT02369068/ICF_001.pdf	https://clinicaltrials.gov/study/NCT02369068
NCT02441062	Click	Click	ALL	1	1	1	122	OTHER	INTERVENTIONAL	2015	2015-09-01	2020-01-20	OK	55.07	11.7	11.65	14	10.62	15.75	7.05	450	11	4799	0.09	https://storage.googleapis.com/ctgov2-large-docs/62/NCT02441062/ICF_000.pdf	https://clinicaltrials.gov/study/NCT02441062
NCT02483910	Click	Click	ALL	1	0	0	137	OTHER	INTERVENTIONAL	2015	2015-10-01	2020-11-24	OK	61.26	9.3	9.09	11.3	10.62	19.6667	6.52	410	11	4869	0.08	https://storage.googleapis.com/ctgov2-large-docs/10/NCT02483910/ICF_000.pdf	https://clinicaltrials.gov/study/NCT02483910
NCT02611206	Click	Click	ALL	1	1	0	24	OTHER	INTERVENTIONAL	2015	2015-10-01	2021-12-01	OK	59.43	10	10.3	12	10.68	25	6.84	527	11	5199	0.1	https://storage.googleapis.com/ctgov2-large-docs/06/NCT02611206/ICF_000.pdf	https://clinicaltrials.gov/study/NCT02611206
NCT02600715	Click	Click	FEMALE	0	1	1	26	OTHER	INTERVENTIONAL	2015	2015-11-01	2017-06-26	OK	53.22	22.7	27.24	19	-8.45	33	3.69	35	11	11281	0	https://storage.googleapis.com/ctgov2-large-docs/15/NCT02600715/ICF_001.pdf	https://clinicaltrials.gov/study/NCT02600715
NCT02388633	Click	Click	ALL	0	1	1	8	OTHER	OBSERVATIONAL	2015	2015-03-01	2018-07-01	OK	58.42	10.4	10.55	12.3	10.33	14.25	7.41	357	10	3123	0.11	https://storage.googleapis.com/ctgov2-large-docs/33/NCT02388633/ICF_001.pdf	https://clinicaltrials.gov/study/NCT02388633
NCT02710240	Click	Click	ALL	0	1	1	336	OTHER	INTERVENTIONAL	2015	2015-06-10	2020-04-02	OK	50.97	11.2	10.53	13.3	12.18	24.6667	7.04	457	10	4052	0.11	https://storage.googleapis.com/ctgov2-large-docs/40/NCT02710240/ICF_001.pdf	https://clinicaltrials.gov/study/NCT02710240
NCT02493660	Click	Click	ALL	0	1	1	184	INDUSTRY	INTERVENTIONAL	2015	2015-06-26	2020-03-17	OK	49.25	11.8	11.23	13.8	11.89	13.4	7.27	502	10	4251	0.12	https://storage.googleapis.com/ctgov2-large-docs/60/NCT02493660/ICF_001.pdf	https://clinicaltrials.gov/study/NCT02493660
NCT02279290	Click	Click	ALL	0	1	1	58	OTHER	INTERVENTIONAL	2015	2015-07-13	2019-04-26	OK	59.03	10.1	10.28	12.9	11.37	16	6.64	471	10	4912	0.1	https://storage.googleapis.com/ctgov2-large-docs/90/NCT02279290/ICF_000.pdf	https://clinicaltrials.gov/study/NCT02279290
NCT02510040	Click	Click	ALL	0	1	1	217	OTHER	OBSERVATIONAL	2015	2015-08-17	2019-01-31	OK	64.95	9.9	10.68	10.3	7.2	11	8.43	343	10	4072	0.08	https://storage.googleapis.com/ctgov2-large-docs/40/NCT02510040/ICF_001.pdf	https://clinicaltrials.gov/study/NCT02510040
NCT02726360	Click	Click	ALL	0	1	1	71	OTHER	OBSERVATIONAL	2015	2015-12-14	2023-08-21	OK	11.3	38.8	43.72	38.2	-10.19	50	5.47	0	10	20545	0	https://storage.googleapis.com/ctgov2-large-docs/60/NCT02726360/ICF_000.pdf	https://clinicaltrials.gov/study/NCT02726360
NCT02404103	Click	Click	ALL	1	1	0	26	OTHER	INTERVENTIONAL	2015	2015-03-01	2017-06-01	OK	54.66	11.8	11.86	16.5	13.35	21.3333	7.19	366	10	3660	0.1	https://storage.googleapis.com/ctgov2-large-docs/03/NCT02404103/ICF_000.pdf	https://clinicaltrials.gov/study/NCT02404103
NCT02699554	Click	Click	ALL	1	1	0	55	OTHER	OBSERVATIONAL	2015	2015-09-01	2020-09-01	OK	45.76	11.1	10.52	14	14.44	18.25	8.16	632	10	3903	0.16	https://storage.googleapis.com/ctgov2-large-docs/54/NCT02699554/Prot_SAP_ICF_000.pdf	https://clinicaltrials.gov/study/NCT02699554
NCT02572882	Click	Click	ALL	0	1	1	13	OTHER	INTERVENTIONAL	2015	2015-10-01	2019-01-01	OK	67.38	9	10	11.5	9.63	12.8	6.79	348	10	3844	0.09	https://storage.googleapis.com/ctgov2-large-docs/82/NCT02572882/ICF_001.pdf	https://clinicaltrials.gov/study/NCT02572882
NCT02453841	Click	Click	ALL	1	1	0	30	OTHER	INTERVENTIONAL	2015	2015-12-01	2017-04-20	OK	53	10.4	10.13	12.3	11.84	16.25	7.85	574	10	4192	0.14	https://storage.googleapis.com/ctgov2-large-docs/41/NCT02453841/Prot_SAP_ICF_000.pdf	https://clinicaltrials.gov/study/NCT02453841
NCT02661646	Click	Click	ALL	0	1	1	249	INDUSTRY	OBSERVATIONAL	2015	2015-12-01	2023-02-01	OK	58.42	10.4	10.46	13.3	11.55	17.5	6.6	395	10	4352	0.09	https://storage.googleapis.com/ctgov2-large-docs/46/NCT02661646/ICF_001.pdf	https://clinicaltrials.gov/study/NCT02661646
NCT03300024	Click	Click	ALL	0	1	1	10	OTHER	INTERVENTIONAL	2015	2015-02-01	2018-02-12	OK	60.65	9.5	9.52	12.1	11.49	19.75	6.8	300	9	3063	0.1	https://storage.googleapis.com/ctgov2-large-docs/24/NCT03300024/ICF_003.pdf	https://clinicaltrials.gov/study/NCT03300024
NCT03230890	Click	Click	ALL	0	1	1	32	OTHER	INTERVENTIONAL	2015	2015-02-16	2021-04-05	OK	51.38	11	10.16	13	11.95	12.5	6.91	419	9	3873	0.11	https://storage.googleapis.com/ctgov2-large-docs/90/NCT03230890/ICF_003.pdf	https://clinicaltrials.gov/study/NCT03230890
NCT02326363	Click	Click	ALL	0	1	1	204	FED	INTERVENTIONAL	2015	2015-03-16	2018-10-29	OK	61.4	11.3	12.19	11.2	6.1	13.2	7.29	311	9	4096	0.08	https://storage.googleapis.com/ctgov2-large-docs/63/NCT02326363/ICF_001.pdf	https://clinicaltrials.gov/study/NCT02326363
NCT02137902	Click	Click	ALL	0	1	1	299	OTHER	INTERVENTIONAL	2015	2015-06-01	2020-03-01	OK	69.01	8.4	9.05	9.9	8.7	12.8	6.66	276	9	3441	0.08	https://storage.googleapis.com/ctgov2-large-docs/02/NCT02137902/ICF_000.pdf	https://clinicaltrials.gov/study/NCT02137902
NCT02470754	Click	Click	ALL	0	1	1	38	OTHER	INTERVENTIONAL	2015	2015-07-23	2018-02-02	OK	58.32	10.4	10.51	12.9	10.68	14.8	6.87	367	9	3812	0.1	https://storage.googleapis.com/ctgov2-large-docs/54/NCT02470754/ICF_000.pdf	https://clinicaltrials.gov/study/NCT02470754
NCT02522468	Click	Click	FEMALE	0	1	1	400	OTHER	INTERVENTIONAL	2015	2015-07-24	2021-02-23	OK	48.64	12.1	11.56	14.1	12.13	75	7.23	354	9	3081	0.11	https://storage.googleapis.com/ctgov2-large-docs/68/NCT02522468/ICF_000.pdf	https://clinicaltrials.gov/study/NCT02522468
NCT02537678	Click	Click	ALL	1	1	1	183	OTHER	INTERVENTIONAL	2015	2015-08-01	2020-07-23	OK	58.52	10.3	10.41	12.7	10.85	34.5	6.77	357	9	3714	0.1	https://storage.googleapis.com/ctgov2-large-docs/78/NCT02537678/ICF_001.pdf	https://clinicaltrials.gov/study/NCT02537678
NCT01916655	Click	Click	ALL	0	1	1	360	FED	INTERVENTIONAL	2015	2015-08-03	2018-03-30	OK	51.28	11.1	10.59	12.8	11.37	15	7.27	484	9	3889	0.12	https://storage.googleapis.com/ctgov2-large-docs/55/NCT01916655/Prot_SAP_ICF_000.pdf	https://clinicaltrials.gov/study/NCT01916655
NCT03038594	Click	Click	ALL	0	1	1	13	OTHER	INTERVENTIONAL	2015	2015-11-01	2021-11-30	OK	57.71	10.7	10.82	12.9	10.62	15.5	7.1	465	9	4466	0.1	https://storage.googleapis.com/ctgov2-large-docs/94/NCT03038594/ICF_001.pdf	https://clinicaltrials.gov/study/NCT03038594
NCT02593123	Click	Click	ALL	0	1	1	31	OTHER	INTERVENTIONAL	2015	2015-11-04	2022-03-18	OK	67.59	8.9	9.63	11.3	9.63	36.5	6.56	263	9	3220	0.08	https://storage.googleapis.com/ctgov2-large-docs/23/NCT02593123/ICF_001.pdf	https://clinicaltrials.gov/study/NCT02593123
NCT02515890	Click	Click	ALL	0	1	0	32	OTHER	INTERVENTIONAL	2015	2015-11-19	2018-12-12	OK	47.32	12.6	12.12	15	12.19	25.6667	7.44	495	9	4135	0.12	https://storage.googleapis.com/ctgov2-large-docs/90/NCT02515890/ICF_001.pdf	https://clinicaltrials.gov/study/NCT02515890
NCT02030015	Click	Click	ALL	1	0	0	16	OTHER	INTERVENTIONAL	2015	2015-12-22	2019-07-31	OK	49.25	11.8	11.19	14.3	12.3	35.5	7.29	445	9	3872	0.11	https://storage.googleapis.com/ctgov2-large-docs/15/NCT02030015/ICF_001.pdf	https://clinicaltrials.gov/study/NCT02030015
NCT02331095	Click	Click	ALL	0	1	1	21	OTHER	INTERVENTIONAL	2015	2015-01-01	2020-05-20	OK	67.89	8.8	9.94	10.4	8.7	33.5	8.31	338	9	3599	0.09	https://storage.googleapis.com/ctgov2-large-docs/95/NCT02331095/ICF_001.pdf	https://clinicaltrials.gov/study/NCT02331095
NCT02190097	Click	Click	FEMALE	0	1	0	15	OTHER	INTERVENTIONAL	2015	2015-01-01	2022-08-29	OK	61.97	9	9.18	10.8	10.03	10.8333	6.8	374	9	3603	0.1	https://storage.googleapis.com/ctgov2-large-docs/97/NCT02190097/ICF_000.pdf	https://clinicaltrials.gov/study/NCT02190097
NCT02473250	Click	Click	ALL	0	1	0	40	OTHER	INTERVENTIONAL	2015	2015-01-01	2019-12-01	OK	57.91	10.6	10.7	13.2	11.2	16	6.86	492	9	4945	0.1	https://storage.googleapis.com/ctgov2-large-docs/50/NCT02473250/ICF_000.pdf	https://clinicaltrials.gov/study/NCT02473250
NCT02186015	Click	Click	FEMALE	0	1	1	43	OTHER	INTERVENTIONAL	2015	2015-02-01	2017-11-09	OK	49.96	11.6	10.94	14.2	12.71	17.25	7.13	391	9	3350	0.12	https://storage.googleapis.com/ctgov2-large-docs/15/NCT02186015/ICF_002.pdf	https://clinicaltrials.gov/study/NCT02186015
NCT02696200	Click	Click	ALL	1	1	0	62	OTHER	INTERVENTIONAL	2015	2015-05-01	2017-06-01	OK	66.98	9.2	10.64	12.3	10.44	20.3333	6.93	428	9	4023	0.11	https://storage.googleapis.com/ctgov2-large-docs/00/NCT02696200/ICF_000.pdf	https://clinicaltrials.gov/study/NCT02696200
NCT02506192	Click	Click	ALL	1	1	1	83	FED	INTERVENTIONAL	2015	2015-07-01	2023-10-19	OK	54.46	11.9	11.94	14.6	10.91	21.6667	7.15	335	9	3457	0.1	https://storage.googleapis.com/ctgov2-large-docs/92/NCT02506192/ICF_001.pdf	https://clinicaltrials.gov/study/NCT02506192
NCT02363738	Click	Click	ALL	0	1	1	60	OTHER	INTERVENTIONAL	2015	2015-09-01	2017-04-01	OK	59.94	9.8	10.54	12	10.97	23	7.54	419	9	3265	0.13	https://storage.googleapis.com/ctgov2-large-docs/38/NCT02363738/ICF_001.pdf	https://clinicaltrials.gov/study/NCT02363738
NCT02559505	Click	Click	ALL	1	0	0	134	OTHER	INTERVENTIONAL	2015	2015-10-01	2020-07-03	OK	57.71	10.7	10.77	12.5	10.39	11.1667	6.81	365	9	3868	0.09	https://storage.googleapis.com/ctgov2-large-docs/05/NCT02559505/ICF_001.pdf	https://clinicaltrials.gov/study/NCT02559505
NCT01960075	Click	Click	ALL	1	1	1	478	OTHER	INTERVENTIONAL	2015	2015-10-01	2019-05-01	OK	65.25	9.8	10.95	8.9	5.87	14	6.84	282	9	3281	0.09	https://storage.googleapis.com/ctgov2-large-docs/75/NCT01960075/ICF_001.pdf	https://clinicaltrials.gov/study/NCT01960075
NCT02573883	Click	Click	FEMALE	0	1	1	52	OTHER	INTERVENTIONAL	2015	2015-10-01	2019-09-01	OK	46.91	12.7	11.94	15.7	12.89	23	7.23	373	9	3502	0.11	https://storage.googleapis.com/ctgov2-large-docs/83/NCT02573883/ICF_001.pdf	https://clinicaltrials.gov/study/NCT02573883
NCT02484950	Click	Click	ALL	0	1	1	107	OTHER	INTERVENTIONAL	2015	2015-11-01	2024-12-01	OK	21.95	34.7	39.54	32.9	-10.19	58	4.97	12	9	18085	0	https://storage.googleapis.com/ctgov2-large-docs/50/NCT02484950/ICF_000.pdf	https://clinicaltrials.gov/study/NCT02484950
NCT03010137	Click	Click	ALL	0	1	1	30	OTHER	INTERVENTIONAL	2015	2015-12-01	2019-03-13	OK	59.94	9.8	10.04	11.7	10.56	12	7.02	409	9	4048	0.1	https://storage.googleapis.com/ctgov2-large-docs/37/NCT03010137/ICF_001.pdf	https://clinicaltrials.gov/study/NCT03010137
NCT03080246	Click	Click	FEMALE	0	1	0	150	OTHER	INTERVENTIONAL	2015	2015-12-01	2019-10-01	OK	51.38	11	10.2	12.7	11.72	7.85714	7.03	447	9	3917	0.11	https://storage.googleapis.com/ctgov2-large-docs/46/NCT03080246/ICF_000.pdf	https://clinicaltrials.gov/study/NCT03080246
NCT02495389	Click	Click	FEMALE	0	1	1	84	OTHER	INTERVENTIONAL	2015	2015-01-28	2019-01-29	OK	59.33	10	10.46	13.1	11.95	17.5	7.5	378	8	3078	0.12	https://storage.googleapis.com/ctgov2-large-docs/89/NCT02495389/ICF_000.pdf	https://clinicaltrials.gov/study/NCT02495389
NCT02248597	Click	Click	ALL	0	1	1	27	OTHER	INTERVENTIONAL	2015	2015-02-25	2023-01-18	OK	51.18	11.1	10.59	13.4	12.53	14.2	7.19	419	8	3335	0.13	https://storage.googleapis.com/ctgov2-large-docs/97/NCT02248597/ICF_000.pdf	https://clinicaltrials.gov/study/NCT02248597
NCT03645005	Click	Click	FEMALE	0	1	1	80	OTHER	INTERVENTIONAL	2015	2015-03-25	2019-05-15	OK	56.29	11.2	11.32	13.8	11.26	10.6667	6.81	406	8	4192	0.1	https://storage.googleapis.com/ctgov2-large-docs/05/NCT03645005/ICF_001.pdf	https://clinicaltrials.gov/study/NCT03645005
NCT02255838	Click	Click	ALL	0	1	1	12	OTHER	INTERVENTIONAL	2015	2015-04-01	2020-01-14	OK	50.67	11.3	10.31	14.7	13.63	23	7.08	256	8	2541	0.1	https://storage.googleapis.com/ctgov2-large-docs/38/NCT02255838/ICF_001.pdf	https://clinicaltrials.gov/study/NCT02255838
NCT01885455	Click	Click	ALL	0	1	1	248	OTHER	INTERVENTIONAL	2015	2015-04-23	2019-09-09	OK	47.93	12.3	11.85	15.3	12.94	23.6667	7.16	309	8	2781	0.11	https://storage.googleapis.com/ctgov2-large-docs/55/NCT01885455/ICF_000.pdf	https://clinicaltrials.gov/study/NCT01885455
NCT02408445	Click	Click	MALE	1	0	0	20	OTHER	INTERVENTIONAL	2015	2015-05-08	2020-01-01	OK	65.96	9.5	10.29	9.5	6.5	12.4	6.71	262	8	3555	0.07	https://storage.googleapis.com/ctgov2-large-docs/45/NCT02408445/ICF_001.pdf	https://clinicaltrials.gov/study/NCT02408445
NCT02223858	Click	Click	ALL	0	1	1	360	FED	INTERVENTIONAL	2015	2015-07-13	2017-11-09	OK	57.91	10.6	10.49	13.3	11.14	22	6.87	304	8	3277	0.09	https://storage.googleapis.com/ctgov2-large-docs/58/NCT02223858/ICF_001.pdf	https://clinicaltrials.gov/study/NCT02223858
NCT02063828	Click	Click	ALL	0	1	1	46	OTHER	INTERVENTIONAL	2015	2015-07-30	2019-12-23	OK	68.7	8.5	9.73	10.4	9.23	13.2	6.74	301	8	3084	0.1	https://storage.googleapis.com/ctgov2-large-docs/28/NCT02063828/ICF_002.pdf	https://clinicaltrials.gov/study/NCT02063828
NCT02416193	Click	Click	ALL	0	1	1	56	OTHER	INTERVENTIONAL	2015	2015-09-23	2018-07-12	OK	58.82	10.2	10.85	13.3	11.72	13.8	7.4	340	8	2847	0.12	https://storage.googleapis.com/ctgov2-large-docs/93/NCT02416193/ICF_001.pdf	https://clinicaltrials.gov/study/NCT02416193
NCT03061175	Click	Click	FEMALE	0	1	1	94	OTHER	INTERVENTIONAL	2015	2015-09-24	2018-04-11	OK	59.23	10.1	10.37	12.4	10.97	13	7.08	288	8	2891	0.1	https://storage.googleapis.com/ctgov2-large-docs/75/NCT03061175/ICF_000.pdf	https://clinicaltrials.gov/study/NCT03061175
NCT02568930	Click	Click	ALL	0	1	1	694	OTHER	OBSERVATIONAL	2015	2015-10-15	2021-03-31	OK	48.43	12.1	11.18	14.6	12.42	9	7.05	380	8	3539	0.11	https://storage.googleapis.com/ctgov2-large-docs/30/NCT02568930/ICF_000.pdf	https://clinicaltrials.gov/study/NCT02568930
NCT03582943	Click	Click	ALL	0	1	1	82	OTHER	INTERVENTIONAL	2015	2015-10-20	2017-10-01	OK	61.26	9.3	9.53	11.6	11.08	21	7.07	318	8	3028	0.11	https://storage.googleapis.com/ctgov2-large-docs/43/NCT03582943/ICF_000.pdf	https://clinicaltrials.gov/study/NCT03582943
NCT02355067	Click	Click	FEMALE	1	1	1	40	OTHER	INTERVENTIONAL	2015	2015-01-01	2017-11-03	OK	60.14	9.7	9.98	11.9	10.79	17.75	7.29	272	8	2383	0.11	https://storage.googleapis.com/ctgov2-large-docs/67/NCT02355067/ICF_000.pdf	https://clinicaltrials.gov/study/NCT02355067
NCT02301403	Click	Click	ALL	0	1	1	623	OTHER	INTERVENTIONAL	2015	2015-01-01	2018-02-01	OK	57.81	10.6	10.84	13	10.73	17.5	7.36	314	8	2965	0.11	https://storage.googleapis.com/ctgov2-large-docs/03/NCT02301403/ICF_001.pdf	https://clinicaltrials.gov/study/NCT02301403
NCT02162433	Click	Click	ALL	1	0	0	92	OTHER	INTERVENTIONAL	2015	2015-03-01	2018-04-23	OK	57.3	10.8	10.86	13.1	10.97	14.2	7.1	256	8	2581	0.1	https://storage.googleapis.com/ctgov2-large-docs/33/NCT02162433/ICF_000.pdf	https://clinicaltrials.gov/study/NCT02162433
NCT02192827	Click	Click	ALL	1	1	0	318	OTHER	INTERVENTIONAL	2015	2015-04-01	2018-03-01	OK	57.3	10.8	10.82	13.2	11.2	18.5	6.77	319	8	3517	0.09	https://storage.googleapis.com/ctgov2-large-docs/27/NCT02192827/ICF_001.pdf	https://clinicaltrials.gov/study/NCT02192827
NCT02426658	Click	Click	ALL	0	1	1	16	OTHER	INTERVENTIONAL	2015	2015-05-01	2022-10-07	OK	49.35	11.8	11.23	13.9	12.07	35	7.35	367	8	2983	0.12	https://storage.googleapis.com/ctgov2-large-docs/58/NCT02426658/ICF_001.pdf	https://clinicaltrials.gov/study/NCT02426658
NCT02290223	Click	Click	ALL	0	1	1	376	OTHER	INTERVENTIONAL	2015	2015-06-01	2017-09-06	OK	49.04	11.9	11.51	14.9	12.94	25	7.22	326	8	2714	0.12	https://storage.googleapis.com/ctgov2-large-docs/23/NCT02290223/ICF_000.pdf	https://clinicaltrials.gov/study/NCT02290223
NCT02266134	Click	Click	ALL	0	1	1	382	OTHER	INTERVENTIONAL	2015	2015-06-01	2019-11-15	OK	49.15	11.9	11.06	14.4	12.3	24.6667	7.23	394	8	3543	0.11	https://storage.googleapis.com/ctgov2-large-docs/34/NCT02266134/ICF_001.pdf	https://clinicaltrials.gov/study/NCT02266134
NCT02451124	Click	Click	ALL	0	1	1	156	OTHER	INTERVENTIONAL	2015	2015-07-01	2017-01-29	OK	50.16	11.5	10.56	14.1	12.53	13.2	7.13	367	8	3419	0.11	https://storage.googleapis.com/ctgov2-large-docs/24/NCT02451124/ICF_000.pdf	https://clinicaltrials.gov/study/NCT02451124
NCT02484300	Click	Click	MALE	0	1	1	20	OTHER	INTERVENTIONAL	2015	2015-07-01	2017-11-01	OK	67.28	9	10.42	11.3	9.52	32.5	7.18	409	8	3867	0.11	https://storage.googleapis.com/ctgov2-large-docs/00/NCT02484300/ICF_000.pdf	https://clinicaltrials.gov/study/NCT02484300
NCT02458690	Click	Click	ALL	0	1	1	216	OTHER	INTERVENTIONAL	2015	2015-07-01	2021-03-01	OK	59.03	10.1	10.44	12.5	11.02	22.6667	6.91	387	8	3753	0.1	https://storage.googleapis.com/ctgov2-large-docs/90/NCT02458690/ICF_001.pdf	https://clinicaltrials.gov/study/NCT02458690
NCT02496936	Click	Click	ALL	0	1	0	23	FED	INTERVENTIONAL	2015	2015-12-01	2019-10-30	OK	46.1	13	14.8	16.3	12.71	15.5	16.88	9	8	25	0.36	https://storage.googleapis.com/ctgov2-large-docs/36/NCT02496936/ICF_000.pdf	https://clinicaltrials.gov/study/NCT02496936
NCT02293499	Click	Click	ALL	1	1	0	371	OTHER	INTERVENTIONAL	2015	2015-05-14	2019-02-28	OK	59.13	10.1	10.44	11.9	10.1	15.75	7.18	297	7	2729	0.11	https://storage.googleapis.com/ctgov2-large-docs/99/NCT02293499/ICF_001.pdf	https://clinicaltrials.gov/study/NCT02293499
NCT02604459	Click	Click	ALL	0	0	1	145	OTHER	INTERVENTIONAL	2015	2015-06-01	2018-02-28	OK	57.81	10.6	11.02	12.1	9.81	12.8	7.34	358	7	3292	0.11	https://storage.googleapis.com/ctgov2-large-docs/59/NCT02604459/ICF_001.pdf	https://clinicaltrials.gov/study/NCT02604459
NCT02626156	Click	Click	ALL	0	1	1	140	OTHER	INTERVENTIONAL	2015	2015-06-01	2020-03-31	OK	58.01	10.5	10.94	12.5	10.33	21.3333	7.24	309	7	2784	0.11	https://storage.googleapis.com/ctgov2-large-docs/56/NCT02626156/ICF_001.pdf	https://clinicaltrials.gov/study/NCT02626156
NCT02436356	Click	Click	ALL	0	1	1	48	OTHER	INTERVENTIONAL	2015	2015-06-30	2018-11-08	OK	57.3	10.8	10.85	13	10.86	12.4	7.04	321	7	3008	0.11	https://storage.googleapis.com/ctgov2-large-docs/56/NCT02436356/ICF_003.pdf	https://clinicaltrials.gov/study/NCT02436356
NCT02556333	Click	Click	ALL	1	1	1	1	NIH	INTERVENTIONAL	2015	2015-09-16	2016-08-16	OK	58.72	10.3	10.15	11.9	9.92	23	6.85	409	7	4250	0.1	https://storage.googleapis.com/ctgov2-large-docs/33/NCT02556333/ICF_000.pdf	https://clinicaltrials.gov/study/NCT02556333
NCT03409991	Click	Click	ALL	0	1	1	108	OTHER	INTERVENTIONAL	2015	2015-09-24	2021-09-14	OK	52.09	10.7	9.62	12.5	11.95	16	6.75	275	7	2853	0.1	https://storage.googleapis.com/ctgov2-large-docs/91/NCT03409991/ICF_000.pdf	https://clinicaltrials.gov/study/NCT03409991
NCT03097991	Click	Click	ALL	1	1	0	276	OTHER	INTERVENTIONAL	2015	2015-09-26	2021-12-18	OK	59.84	9.8	10.48	11.8	10.68	6	7.26	323	7	2908	0.11	https://storage.googleapis.com/ctgov2-large-docs/91/NCT03097991/ICF_003.pdf	https://clinicaltrials.gov/study/NCT03097991
NCT02456662	Click	Click	FEMALE	0	1	0	319	OTHER	INTERVENTIONAL	2015	2015-10-07	2019-04-03	OK	60.85	9.4	9.56	11	10.27	9	7.06	244	7	2309	0.11	https://storage.googleapis.com/ctgov2-large-docs/62/NCT02456662/ICF_001.pdf	https://clinicaltrials.gov/study/NCT02456662
NCT02412748	Click	Click	MALE	0	1	1	308	OTHER	INTERVENTIONAL	2015	2015-02-01	2018-09-24	OK	59.13	10.1	10.15	12.4	10.85	37.5	6.79	265	7	2750	0.1	https://storage.googleapis.com/ctgov2-large-docs/48/NCT02412748/ICF_001.pdf	https://clinicaltrials.gov/study/NCT02412748
NCT02577666	Click	Click	FEMALE	0	1	0	240	OTHER	INTERVENTIONAL	2015	2015-02-01	2019-10-30	OK	47.01	12.7	12.26	14.1	11.09	16	8.61	294	7	2460	0.12	https://storage.googleapis.com/ctgov2-large-docs/66/NCT02577666/ICF_000.pdf	https://clinicaltrials.gov/study/NCT02577666
NCT02368405	Click	Click	ALL	0	1	0	78	OTHER	INTERVENTIONAL	2015	2015-02-01	2020-06-26	OK	50.97	11.2	10.8	13	12.07	24.6667	7.8	254	7	1835	0.14	https://storage.googleapis.com/ctgov2-large-docs/05/NCT02368405/ICF_000.pdf	https://clinicaltrials.gov/study/NCT02368405
NCT02332239	Click	Click	ALL	1	0	0	116	OTHER	INTERVENTIONAL	2015	2015-02-01	2017-05-01	OK	65.15	9.9	11.18	13.5	11.09	17	7.29	334	7	3224	0.1	https://storage.googleapis.com/ctgov2-large-docs/39/NCT02332239/ICF_000.pdf	https://clinicaltrials.gov/study/NCT02332239
NCT02517996	Click	Click	FEMALE	0	1	1	18	OTHER	INTERVENTIONAL	2015	2015-02-01	2018-06-01	OK	61.26	9.3	9.07	11.1	10.5	25.3333	6.86	245	7	2646	0.09	https://storage.googleapis.com/ctgov2-large-docs/96/NCT02517996/ICF_001.pdf	https://clinicaltrials.gov/study/NCT02517996
NCT02387840	Click	Click	ALL	1	1	0	35	OTHER	INTERVENTIONAL	2015	2015-03-01	2019-07-31	OK	61.09	11.4	12.56	12.8	7.9	33	8.13	333	7	3330	0.1	https://storage.googleapis.com/ctgov2-large-docs/40/NCT02387840/ICF_001.pdf	https://clinicaltrials.gov/study/NCT02387840
NCT02176226	Click	Click	ALL	0	1	1	105	OTHER	INTERVENTIONAL	2015	2015-03-01	2016-06-01	OK	50.46	11.4	10.76	13.1	11.6	13	7.18	375	7	3077	0.12	https://storage.googleapis.com/ctgov2-large-docs/26/NCT02176226/ICF_000.pdf	https://clinicaltrials.gov/study/NCT02176226
NCT02972827	Click	Click	ALL	0	1	1	38	OTHER	INTERVENTIONAL	2015	2015-05-01	2022-05-01	OK	45.09	13.4	13.16	16.2	12.48	22	7.76	313	7	2495	0.13	https://storage.googleapis.com/ctgov2-large-docs/27/NCT02972827/ICF_001.pdf	https://clinicaltrials.gov/study/NCT02972827
NCT02421419	Click	Click	ALL	0	1	1	26	OTHER	INTERVENTIONAL	2015	2015-06-01	2017-01-25	OK	58.42	10.4	10.33	13.1	11.2	9	6.81	295	7	3225	0.09	https://storage.googleapis.com/ctgov2-large-docs/19/NCT02421419/ICF_001.pdf	https://clinicaltrials.gov/study/NCT02421419
NCT02204709	Click	Click	ALL	0	1	1	29	FED	INTERVENTIONAL	2015	2015-06-01	2020-03-25	OK	52.53	12.6	15.24	18.3	13.29	16.5	15.5	8	7	27	0.3	https://storage.googleapis.com/ctgov2-large-docs/09/NCT02204709/ICF_000.pdf	https://clinicaltrials.gov/study/NCT02204709
NCT02724839	Click	Click	ALL	1	0	0	36	OTHER	INTERVENTIONAL	2015	2015-06-01	2018-12-01	OK	60.04	9.8	10.11	12.4	11.31	26.6667	6.94	205	7	1904	0.11	https://storage.googleapis.com/ctgov2-large-docs/39/NCT02724839/ICF_001.pdf	https://clinicaltrials.gov/study/NCT02724839
NCT03204526	Click	Click	ALL	0	1	1	15	OTHER	INTERVENTIONAL	2015	2015-06-01	2019-11-01	OK	61.77	9.1	9.55	10.6	10.03	21.3333	7.45	304	7	2664	0.11	https://storage.googleapis.com/ctgov2-large-docs/26/NCT03204526/ICF_001.pdf	https://clinicaltrials.gov/study/NCT03204526
NCT02478775	Click	Click	FEMALE	0	1	0	99	OTHER	INTERVENTIONAL	2015	2015-07-01	2021-06-30	OK	62.48	8.8	8.93	11	10.84	13	6.85	359	7	3449	0.1	https://storage.googleapis.com/ctgov2-large-docs/75/NCT02478775/ICF_001.pdf	https://clinicaltrials.gov/study/NCT02478775
NCT02443519	Click	Click	ALL	0	1	1	60	OTHER	INTERVENTIONAL	2015	2015-07-01	2019-02-01	OK	59.23	10.1	10.34	13	11.66	13.4	6.89	294	7	2877	0.1	https://storage.googleapis.com/ctgov2-large-docs/19/NCT02443519/ICF_001.pdf	https://clinicaltrials.gov/study/NCT02443519
NCT02508129	Click	Click	ALL	0	1	1	542	OTHER	INTERVENTIONAL	2015	2015-08-01	2020-03-05	OK	50.26	11.4	10.97	14.2	12.01	6.88889	7.48	391	7	3114	0.13	https://storage.googleapis.com/ctgov2-large-docs/29/NCT02508129/ICF_000.pdf	https://clinicaltrials.gov/study/NCT02508129
NCT02552355	Click	Click	ALL	0	1	1	56	OTHER	INTERVENTIONAL	2015	2015-08-01	2017-08-01	OK	50.97	11.2	10.56	13.1	11.55	13.6	7.42	537	7	4344	0.12	https://storage.googleapis.com/ctgov2-large-docs/55/NCT02552355/ICF_001.pdf	https://clinicaltrials.gov/study/NCT02552355
NCT02275559	Click	Click	ALL	0	1	1	233	OTHER	INTERVENTIONAL	2015	2015-08-01	2020-09-01	OK	69.92	8	9.86	10	9.52	13	7.14	241	7	1987	0.12	https://storage.googleapis.com/ctgov2-large-docs/59/NCT02275559/ICF_000.pdf	https://clinicaltrials.gov/study/NCT02275559
NCT02593305	Click	Click	ALL	0	1	1	23	OTHER	INTERVENTIONAL	2015	2015-10-01	2017-04-28	OK	61.16	9.3	9.56	10.9	10.15	20.3333	7.29	352	7	2959	0.12	https://storage.googleapis.com/ctgov2-large-docs/05/NCT02593305/ICF_000.pdf	https://clinicaltrials.gov/study/NCT02593305
NCT02945293	Click	Click	ALL	0	1	1	128	OTHER	OBSERVATIONAL	2015	2015-11-01	2021-09-01	OK	71.65	7.4	8.22	9.2	8.93	9	6.56	301	7	3356	0.09	https://storage.googleapis.com/ctgov2-large-docs/93/NCT02945293/ICF_000.pdf	https://clinicaltrials.gov/study/NCT02945293
NCT02753881	Click	Click	ALL	0	1	1	30	OTHER	INTERVENTIONAL	2015	2015-11-01	2019-12-01	OK	56.29	11.2	11.58	13.9	11.49	16.5	7.58	311	7	2721	0.11	https://storage.googleapis.com/ctgov2-large-docs/81/NCT02753881/ICF_001.pdf	https://clinicaltrials.gov/study/NCT02753881
NCT02157779	Click	Click	ALL	0	1	1	112	FED	INTERVENTIONAL	2015	2015-01-01	2019-02-28	OK	50.36	11.4	10.47	13.3	11.72	13.4	6.84	348	6	3478	0.1	https://storage.googleapis.com/ctgov2-large-docs/79/NCT02157779/ICF_001.pdf	https://clinicaltrials.gov/study/NCT02157779
NCT02419807	Click	Click	FEMALE	1	1	1	102	OTHER	INTERVENTIONAL	2015	2015-02-17	2019-02-01	OK	57.5	10.7	11.5	13.4	11.08	16.5	7.86	296	6	2320	0.13	https://storage.googleapis.com/ctgov2-large-docs/07/NCT02419807/ICF_001.pdf	https://clinicaltrials.gov/study/NCT02419807
NCT03139266	Click	Click	ALL	1	1	1	85	OTHER	INTERVENTIONAL	2015	2015-04-07	2022-08-02	OK	55.68	11.4	11.65	14.1	11.15	12.8	7.16	295	6	2865	0.1	https://storage.googleapis.com/ctgov2-large-docs/66/NCT03139266/ICF_000.pdf	https://clinicaltrials.gov/study/NCT03139266
NCT02366871	Click	Click	FEMALE	0	1	1	400	OTHER	INTERVENTIONAL	2015	2015-04-28	2019-06-01	OK	62.38	8.9	8.8	10.6	10.32	13.2	6.74	295	6	2921	0.1	https://storage.googleapis.com/ctgov2-large-docs/71/NCT02366871/ICF_000.pdf	https://clinicaltrials.gov/study/NCT02366871
NCT02485561	Click	Click	ALL	0	1	1	486	OTHER	INTERVENTIONAL	2015	2015-06-01	2017-01-31	OK	60.85	9.4	9.87	12	11.26	15.75	7.18	211	6	1957	0.11	https://storage.googleapis.com/ctgov2-large-docs/61/NCT02485561/ICF_001.pdf	https://clinicaltrials.gov/study/NCT02485561
NCT03255733	Click	Click	ALL	0	1	1	29	INDUSTRY	INTERVENTIONAL	2015	2015-07-14	2017-03-13	OK	62.38	8.9	8.88	9.8	9.39	12.8	6.89	199	6	1975	0.1	https://storage.googleapis.com/ctgov2-large-docs/33/NCT03255733/ICF_002.pdf	https://clinicaltrials.gov/study/NCT03255733
NCT02642627	Click	Click	ALL	0	1	1	42	INDUSTRY	INTERVENTIONAL	2015	2015-11-18	2017-01-27	OK	59.64	9.9	10.62	12.8	11.49	22.6667	7.34	319	6	2685	0.12	https://storage.googleapis.com/ctgov2-large-docs/27/NCT02642627/ICF_000.pdf	https://clinicaltrials.gov/study/NCT02642627
NCT01932996	Click	Click	ALL	0	1	1	352	OTHER	INTERVENTIONAL	2015	2015-01-01	2018-10-31	OK	58.32	10.4	11.19	12.9	11.08	11	7.86	353	6	2636	0.13	https://storage.googleapis.com/ctgov2-large-docs/96/NCT01932996/ICF_001.pdf	https://clinicaltrials.gov/study/NCT01932996
NCT02357784	Click	Click	FEMALE	0	1	1	1	OTHER	INTERVENTIONAL	2015	2015-01-01	2018-11-01	OK	57.1	10.9	11.48	13.9	11.78	38.5	7.18	365	6	3110	0.12	https://storage.googleapis.com/ctgov2-large-docs/84/NCT02357784/ICF_002.pdf	https://clinicaltrials.gov/study/NCT02357784
NCT02447575	Click	Click	ALL	0	1	1	23	OTHER	INTERVENTIONAL	2015	2015-02-01	2019-07-01	OK	57.61	10.7	10.62	13.3	11.14	30.5	6.86	221	6	2136	0.1	https://storage.googleapis.com/ctgov2-large-docs/75/NCT02447575/ICF_001.pdf	https://clinicaltrials.gov/study/NCT02447575
NCT02535182	Click	Click	ALL	0	1	1	25	OTHER	OBSERVATIONAL	2015	2015-08-01	2020-02-01	OK	57.91	10.6	10.75	12.6	10.27	71	7.29	193	6	1971	0.1	https://storage.googleapis.com/ctgov2-large-docs/82/NCT02535182/ICF_001.pdf	https://clinicaltrials.gov/study/NCT02535182
NCT02552147	Click	Click	ALL	0	1	0	8	OTHER	INTERVENTIONAL	2015	2015-09-01	2017-11-17	OK	57.5	10.7	11.72	14.1	12.07	35	7.44	355	6	2720	0.13	https://storage.googleapis.com/ctgov2-large-docs/47/NCT02552147/ICF_001.pdf	https://clinicaltrials.gov/study/NCT02552147
NCT02600884	Click	Click	ALL	1	1	1	1183	OTHER	INTERVENTIONAL	2015	2015-09-01	2019-04-01	OK	57.81	10.6	11.55	13.5	11.31	22	8	223	6	1483	0.15	https://storage.googleapis.com/ctgov2-large-docs/84/NCT02600884/ICF_000.pdf	https://clinicaltrials.gov/study/NCT02600884
NCT02724774	Click	Click	FEMALE	0	1	1	252	OTHER	INTERVENTIONAL	2015	2015-11-24	2020-04-04	OK	31.55	16.6	20.14	21.4	15.68	22.5	13.83	11	5	31	0.35	https://storage.googleapis.com/ctgov2-large-docs/74/NCT02724774/ICF_003.pdf	https://clinicaltrials.gov/study/NCT02724774
NCT02206152	Click	Click	ALL	0	1	1	22	OTHER	INTERVENTIONAL	2015	2015-02-01	2017-12-01	OK	60.35	9.6	10.54	11.4	10.44	11.3333	7.56	343	5	2621	0.13	https://storage.googleapis.com/ctgov2-large-docs/52/NCT02206152/ICF_001.pdf	https://clinicaltrials.gov/study/NCT02206152
NCT02370056	Click	Click	ALL	0	1	1	53	OTHER	INTERVENTIONAL	2015	2015-03-01	2019-05-17	OK	52.29	10.7	10.21	12	11.43	17	7.45	258	5	2025	0.13	https://storage.googleapis.com/ctgov2-large-docs/56/NCT02370056/ICF_000.pdf	https://clinicaltrials.gov/study/NCT02370056
NCT02419937	Click	Click	ALL	0	1	1	28	FED	INTERVENTIONAL	2015	2015-05-01	2017-08-01	OK	49.86	11.6	11.61	13.9	12.07	22.3333	8.66	295	5	1941	0.15	https://storage.googleapis.com/ctgov2-large-docs/37/NCT02419937/ICF_001.pdf	https://clinicaltrials.gov/study/NCT02419937
NCT02455518	Click	Click	ALL	0	1	1	416	OTHER	INTERVENTIONAL	2015	2015-07-01	2017-10-04	OK	59.64	9.9	10.37	11.8	10.39	13.4	7.35	249	5	2162	0.12	https://storage.googleapis.com/ctgov2-large-docs/18/NCT02455518/ICF_001.pdf	https://clinicaltrials.gov/study/NCT02455518
NCT02448706	Click	Click	ALL	0	1	1	49	OTHER	INTERVENTIONAL	2015	2015-07-01	2017-07-01	OK	58.92	10.2	10.76	12.5	10.97	16.25	7.35	325	5	2546	0.13	https://storage.googleapis.com/ctgov2-large-docs/06/NCT02448706/ICF_001.pdf	https://clinicaltrials.gov/study/NCT02448706
NCT02569658	Click	Click	ALL	1	1	1	110	OTHER	INTERVENTIONAL	2015	2015-09-01	2017-04-01	OK	53.1	10.3	10.11	11.6	11.25	14	7.43	266	5	1882	0.14	https://storage.googleapis.com/ctgov2-large-docs/58/NCT02569658/ICF_001.pdf	https://clinicaltrials.gov/study/NCT02569658
NCT02477124	Click	Click	FEMALE	0	1	1	514	OTHER	INTERVENTIONAL	2015	2015-09-01	2020-03-01	OK	52.49	10.6	9.74	12.2	11.84	16.75	6.93	254	5	2261	0.11	https://storage.googleapis.com/ctgov2-large-docs/24/NCT02477124/ICF_001.pdf	https://clinicaltrials.gov/study/NCT02477124
NCT02395614	Click	Click	FEMALE	0	1	1	88	OTHER	INTERVENTIONAL	2015	2015-12-01	2020-12-01	OK	57.2	10.8	11.29	13.1	11.03	43.5	7.64	257	5	2262	0.11	https://storage.googleapis.com/ctgov2-large-docs/14/NCT02395614/ICF_001.pdf	https://clinicaltrials.gov/study/NCT02395614
NCT04696302	Click	Click	ALL	0	1	1	38	OTHER	INTERVENTIONAL	2015	2015-03-23	2019-05-01	OK	42.61	12.3	11.89	16	15.61	16.2	8.61	172	4	946	0.18	https://storage.googleapis.com/ctgov2-large-docs/02/NCT04696302/ICF_001.pdf	https://clinicaltrials.gov/study/NCT04696302
NCT02514889	Click	Click	ALL	0	1	1	261	OTHER	INTERVENTIONAL	2015	2015-07-01	2017-07-31	OK	63.83	10.4	11.98	12.7	9.52	7.57143	8.09	224	4	1933	0.12	https://storage.googleapis.com/ctgov2-large-docs/89/NCT02514889/ICF_001.pdf	https://clinicaltrials.gov/study/NCT02514889
NCT02471339	Click	Click	ALL	1	1	0	66	NIH	INTERVENTIONAL	2015	2015-07-07	2020-12-23	OK	66.98	9.2	10.24	10.8	8.36	71	6.78	145	4	1734	0.08	https://storage.googleapis.com/ctgov2-large-docs/39/NCT02471339/ICF_001.pdf	https://clinicaltrials.gov/study/NCT02471339
NCT03819920	Click	Click	ALL	0	1	1	229	OTHER	INTERVENTIONAL	2015	2015-10-06	2019-01-04	OK	43.02	12.2	10.9	14.4	13.69	15	7.66	167	4	1219	0.14	https://storage.googleapis.com/ctgov2-large-docs/20/NCT03819920/ICF_000.pdf	https://clinicaltrials.gov/study/NCT03819920
NCT02529644	Click	Click	ALL	0	1	0	1540	OTHER	INTERVENTIONAL	2015	2015-07-01	2019-12-01	OK	58.62	10.3	10.86	13.6	12.01	16.25	7.23	240	4	2082	0.12	https://storage.googleapis.com/ctgov2-large-docs/44/NCT02529644/ICF_000.pdf	https://clinicaltrials.gov/study/NCT02529644
NCT02458235	Click	Click	ALL	1	1	0	17	OTHER	INTERVENTIONAL	2015	2015-06-02	2019-03-15	OK	77.37	7.2	8.86	9.4	7.95	16.25	6.7	71	3	1154	0.06	https://storage.googleapis.com/ctgov2-large-docs/35/NCT02458235/ICF_000.pdf	https://clinicaltrials.gov/study/NCT02458235
NCT02347124	Click	Click	ALL	0	1	1	718	OTHER	INTERVENTIONAL	2015	2015-02-01	2017-03-01	OK	61.67	9.1	9.33	10.7	10.15	7.125	8.02	183	3	1388	0.13	https://storage.googleapis.com/ctgov2-large-docs/24/NCT02347124/ICF_000.pdf	https://clinicaltrials.gov/study/NCT02347124
NCT02287883	Click	Click	ALL	0	1	1	2176	OTHER	OBSERVATIONAL	2015	2015-04-01	2017-09-30	OK	58.86	12.3	14.29	13.4	7.21	32.5	10.93	139	3	815	0.17	https://storage.googleapis.com/ctgov2-large-docs/83/NCT02287883/ICF_001.pdf	https://clinicaltrials.gov/study/NCT02287883
NCT02344576	Click	Click	ALL	0	1	1	445	OTHER	INTERVENTIONAL	2015	2015-05-01	2018-02-01	OK	59.94	9.8	10.44	12.5	11.49	34.5	7.6	166	3	1280	0.13	https://storage.googleapis.com/ctgov2-large-docs/76/NCT02344576/ICF_001.pdf	https://clinicaltrials.gov/study/NCT02344576
NCT02494817	Click	Click	MALE	0	1	1	298	OTHER	INTERVENTIONAL	2015	2015-10-01	2016-09-01	OK	72.56	7	8.58	8.3	8.58	14.75	6.81	146	3	1281	0.11	https://storage.googleapis.com/ctgov2-large-docs/17/NCT02494817/ICF_000.pdf	https://clinicaltrials.gov/study/NCT02494817
NCT02362464	Click	Click	MALE	0	1	1	14	NIH	INTERVENTIONAL	2015	2015-05-12	2022-03-25	OK	40.01	15.4	15.68	18.8	12.89	24.3333	8.5	98	2	683	0.14	https://storage.googleapis.com/ctgov2-large-docs/64/NCT02362464/ICF_001.pdf	https://clinicaltrials.gov/study/NCT02362464
NCT04242797	Click	Click	ALL	0	1	1	39	OTHER	INTERVENTIONAL	2015	2015-08-01	2017-11-15	OK	51.58	10.9	11.64	12.4	11.43	14.2	8.26	168	2	1020	0.16	https://storage.googleapis.com/ctgov2-large-docs/97/NCT04242797/ICF_000.pdf	https://clinicaltrials.gov/study/NCT04242797
NCT02519777	Click	Click	ALL	0	1	1	191	NIH	INTERVENTIONAL	2016	2016-04-21	2021-01-05	OK	52.8	10.5	9.01	13.8	12.36	39	6.44	2151	88	29227	0.07	https://storage.googleapis.com/ctgov2-large-docs/77/NCT02519777/Prot_ICF_000.pdf	https://clinicaltrials.gov/study/NCT02519777
NCT02550743	Click	Click	ALL	0	1	1	7	OTHER	INTERVENTIONAL	2016	2016-06-03	2018-11-16	OK	45.39	13.3	11.83	18	13.29	30.5	6.54	2610	85	37578	0.07	https://storage.googleapis.com/ctgov2-large-docs/43/NCT02550743/Prot_SAP_ICF_000.pdf	https://clinicaltrials.gov/study/NCT02550743
NCT02816346	Click	Click	ALL	0	1	0	56	OTHER	INTERVENTIONAL	2016	2016-09-12	2017-12-31	OK	42.11	12.5	9.97	15.7	12.24	21	6.41	2133	78	28444	0.07	https://storage.googleapis.com/ctgov2-large-docs/46/NCT02816346/Prot_ICF_000.pdf	https://clinicaltrials.gov/study/NCT02816346
NCT02461225	Click	Click	ALL	0	1	1	30	INDUSTRY	INTERVENTIONAL	2016	2016-03-01	2017-09-30	OK	36.22	14.8	12.24	18.2	13.58	7.6	6.59	1539	63	20622	0.07	https://storage.googleapis.com/ctgov2-large-docs/25/NCT02461225/Prot_SAP_ICF_001.pdf	https://clinicaltrials.gov/study/NCT02461225
NCT02578732	Click	Click	ALL	0	1	1	28	OTHER	INTERVENTIONAL	2016	2016-07-12	2022-03-16	OK	43.77	13.9	12.46	17.4	11.67	50	6.63	1969	61	28708	0.07	https://storage.googleapis.com/ctgov2-large-docs/32/NCT02578732/Prot_SAP_ICF_000.pdf	https://clinicaltrials.gov/study/NCT02578732
NCT02873598	Click	Click	ALL	0	1	1	14	OTHER	INTERVENTIONAL	2016	2016-11-17	2022-11-28	OK	44.24	11.7	9.58	14.2	12.71	8.85714	6.84	1631	54	17232	0.09	https://storage.googleapis.com/ctgov2-large-docs/98/NCT02873598/Prot_SAP_ICF_000.pdf	https://clinicaltrials.gov/study/NCT02873598
NCT02451423	Click	Click	ALL	0	1	1	23	OTHER	INTERVENTIONAL	2016	2016-03-29	2023-03-31	OK	30.99	31.3	35.96	29.8	-8.68	50	4.52	33	52	76322	0	https://storage.googleapis.com/ctgov2-large-docs/23/NCT02451423/ICF_000.pdf	https://clinicaltrials.gov/study/NCT02451423
NCT03044431	Click	Click	ALL	1	1	1	207	INDUSTRY	OBSERVATIONAL	2016	2016-04-01	2017-06-09	OK	53.51	10.2	8.91	12.9	12.35	12.8	6.39	1414	50	17158	0.08	https://storage.googleapis.com/ctgov2-large-docs/31/NCT03044431/Prot_SAP_ICF_000.pdf	https://clinicaltrials.gov/study/NCT03044431
NCT02841241	Click	Click	ALL	0	1	1	7	OTHER	INTERVENTIONAL	2016	2016-04-01	2017-03-01	OK	45.96	11	9.21	14.1	13.86	64	7	1668	47	15096	0.11	https://storage.googleapis.com/ctgov2-large-docs/41/NCT02841241/Prot_SAP_ICF_000.pdf	https://clinicaltrials.gov/study/NCT02841241
NCT02987621	Click	Click	ALL	0	1	0	14	OTHER	INTERVENTIONAL	2016	2016-11-01	2018-06-01	OK	43.63	11.9	9.41	14.4	13.17	41	6.32	1270	44	16189	0.08	https://storage.googleapis.com/ctgov2-large-docs/21/NCT02987621/Prot_SAP_ICF_000.pdf	https://clinicaltrials.gov/study/NCT02987621
NCT02898974	Click	Click	ALL	0	1	0	22	OTHER	OBSERVATIONAL	2016	2016-09-01	2017-10-01	OK	44.03	11.8	9.38	15.3	13.63	17.6667	6.41	1207	41	14347	0.08	https://storage.googleapis.com/ctgov2-large-docs/74/NCT02898974/Prot_SAP_ICF_000.pdf	https://clinicaltrials.gov/study/NCT02898974
NCT02568566	Click	Click	ALL	1	0	0	201	NIH	INTERVENTIONAL	2016	2016-03-30	2024-02-06	OK	52.7	10.5	9.14	15.1	11.43	13	6.66	1486	39	17600	0.08	https://storage.googleapis.com/ctgov2-large-docs/66/NCT02568566/Prot_SAP_ICF_001.pdf	https://clinicaltrials.gov/study/NCT02568566
NCT03002311	Click	Click	ALL	1	1	1	327	OTHER	INTERVENTIONAL	2016	2016-01-01	2018-03-09	OK	45.05	11.4	9.7	14.2	12.64	10.7143	7.49	741	35	5980	0.12	https://storage.googleapis.com/ctgov2-large-docs/11/NCT03002311/Prot_SAP_ICF_000.pdf	https://clinicaltrials.gov/study/NCT03002311
NCT02677987	Click	Click	ALL	0	1	1	47	OTHER	INTERVENTIONAL	2016	2016-04-01	2021-03-01	OK	42.51	12.3	9.96	15.3	13.69	17.75	6.4	1411	35	17085	0.08	https://storage.googleapis.com/ctgov2-large-docs/87/NCT02677987/Prot_SAP_ICF_000.pdf	https://clinicaltrials.gov/study/NCT02677987
NCT02869451	Click	Click	ALL	0	1	1	7	OTHER	INTERVENTIONAL	2016	2016-08-01	2017-05-17	OK	51.07	11.1	10.03	13.9	12.24	16.75	6.97	1602	34	16345	0.1	https://storage.googleapis.com/ctgov2-large-docs/51/NCT02869451/Prot_SAP_ICF_000.pdf	https://clinicaltrials.gov/study/NCT02869451
NCT02943096	Click	Click	ALL	0	1	1	6	OTHER	INTERVENTIONAL	2016	2016-11-01	2018-02-06	OK	41.9	12.6	10.89	14.9	13.75	14.6	7.29	1380	33	11870	0.12	https://storage.googleapis.com/ctgov2-large-docs/96/NCT02943096/Prot_SAP_ICF_000.pdf	https://clinicaltrials.gov/study/NCT02943096
NCT02855008	Click	Click	ALL	0	1	1	211	OTHER	INTERVENTIONAL	2016	2016-09-07	2022-10-31	OK	59.13	10.1	8.76	13.5	12.24	12.1667	1.61	363	32	12943	0.03	https://storage.googleapis.com/ctgov2-large-docs/08/NCT02855008/ICF_003.pdf	https://clinicaltrials.gov/study/NCT02855008
NCT02794246	Click	Click	ALL	0	1	1	6	OTHER	INTERVENTIONAL	2016	2016-06-01	2019-05-01	OK	48.84	12	10.42	14.2	12.13	37.5	6.31	864	32	12017	0.07	https://storage.googleapis.com/ctgov2-large-docs/46/NCT02794246/ICF_001.pdf	https://clinicaltrials.gov/study/NCT02794246
NCT02771249	Click	Click	ALL	0	1	1	37	NIH	INTERVENTIONAL	2016	2016-06-03	2021-08-17	OK	50.87	11.2	9.5	12.8	11.26	36.5	6.04	945	31	14370	0.07	https://storage.googleapis.com/ctgov2-large-docs/49/NCT02771249/ICF_000.pdf	https://clinicaltrials.gov/study/NCT02771249
NCT02874404	Click	Click	ALL	0	1	1	13	OTHER	INTERVENTIONAL	2016	2016-10-07	2019-07-01	OK	48.43	12.1	11.01	15	12.65	20.6667	6.85	1021	31	10673	0.1	https://storage.googleapis.com/ctgov2-large-docs/04/NCT02874404/ICF_001.pdf	https://clinicaltrials.gov/study/NCT02874404
NCT02955147	Click	Click	ALL	0	1	1	13	OTHER	INTERVENTIONAL	2016	2016-12-01	2019-09-19	OK	54.97	11.7	11.09	15.6	12.42	11.5	6.23	720	30	11356	0.06	https://storage.googleapis.com/ctgov2-large-docs/47/NCT02955147/ICF_001.pdf	https://clinicaltrials.gov/study/NCT02955147
NCT02995941	Click	Click	ALL	0	1	1	138	OTHER	OBSERVATIONAL	2016	2016-12-01	2017-07-01	OK	49.15	11.9	10.61	14.6	12.53	18.5	7.82	565	30	6783	0.08	https://storage.googleapis.com/ctgov2-large-docs/41/NCT02995941/Prot_SAP_ICF_000.pdf	https://clinicaltrials.gov/study/NCT02995941
NCT02798536	Click	Click	ALL	0	1	1	21	NIH	INTERVENTIONAL	2016	2016-07-27	2022-04-21	OK	46.51	12.9	10.94	14.8	11.67	11	5.99	687	29	12692	0.05	https://storage.googleapis.com/ctgov2-large-docs/36/NCT02798536/ICF_001.pdf	https://clinicaltrials.gov/study/NCT02798536
NCT02927964	Click	Click	ALL	0	1	1	21	OTHER	INTERVENTIONAL	2016	2016-11-07	2023-05-18	OK	41.74	14.7	13.5	17.9	12.72	71	6.95	899	29	10946	0.08	https://storage.googleapis.com/ctgov2-large-docs/64/NCT02927964/ICF_000.pdf	https://clinicaltrials.gov/study/NCT02927964
NCT02858076	Click	Click	ALL	0	1	1	205	OTHER	INTERVENTIONAL	2016	2016-11-01	2020-01-01	OK	61.56	9.2	8.44	10	9.16	8.71429	7.05	611	29	10205	0.06	https://storage.googleapis.com/ctgov2-large-docs/76/NCT02858076/ICF_002.pdf	https://clinicaltrials.gov/study/NCT02858076
NCT02687581	Click	Click	ALL	1	0	0	18	OTHER	INTERVENTIONAL	2016	2016-12-19	2021-05-30	OK	50.06	11.5	10.09	14	12.01	77	6.52	971	28	12413	0.08	https://storage.googleapis.com/ctgov2-large-docs/81/NCT02687581/Prot_SAP_ICF_000.pdf	https://clinicaltrials.gov/study/NCT02687581
NCT02811445	Click	Click	ALL	0	0	1	29	OTHER	OBSERVATIONAL	2016	2016-05-01	2019-11-01	OK	50.46	11.4	10.47	13.6	11.78	8.85714	7.1	1143	28	11826	0.1	https://storage.googleapis.com/ctgov2-large-docs/45/NCT02811445/Prot_ICF_000.pdf	https://clinicaltrials.gov/study/NCT02811445
NCT02797470	Click	Click	ALL	0	1	1	11	NETWORK	INTERVENTIONAL	2016	2016-06-23	2025-06-30	OK	66.07	9.5	10.27	11.9	9.52	12.8	6.39	734	27	10273	0.07	https://storage.googleapis.com/ctgov2-large-docs/70/NCT02797470/ICF_001.pdf	https://clinicaltrials.gov/study/NCT02797470
NCT02903381	Click	Click	ALL	0	1	1	8	OTHER	INTERVENTIONAL	2016	2016-10-20	2021-09-16	OK	52.83	12.5	12.51	16.3	11.84	23	7.09	833	27	9092	0.09	https://storage.googleapis.com/ctgov2-large-docs/81/NCT02903381/ICF_001.pdf	https://clinicaltrials.gov/study/NCT02903381
NCT02606253	Click	Click	ALL	0	1	1	60	OTHER	INTERVENTIONAL	2016	2016-02-01	2018-10-31	OK	13.68	17.2	12.79	26.6	21.99	16.6	9.56	1284	26	7586	0.17	https://storage.googleapis.com/ctgov2-large-docs/53/NCT02606253/Prot_SAP_ICF_000.pdf	https://clinicaltrials.gov/study/NCT02606253
NCT02412982	Click	Click	ALL	0	1	1	103	OTHER	INTERVENTIONAL	2016	2016-03-01	2019-01-01	OK	54.83	9.7	8.59	13.2	11.37	10.3333	6.83	858	25	8967	0.1	https://storage.googleapis.com/ctgov2-large-docs/82/NCT02412982/Prot_SAP_ICF_000.pdf	https://clinicaltrials.gov/study/NCT02412982
NCT03006393	Click	Click	ALL	0	1	1	42	OTHER	INTERVENTIONAL	2016	2016-08-01	2020-09-26	OK	59.23	10.1	9.8	12.7	11.26	7	6.26	968	25	12489	0.08	https://storage.googleapis.com/ctgov2-large-docs/93/NCT03006393/ICF_001.pdf	https://clinicaltrials.gov/study/NCT03006393
NCT02840799	Click	Click	ALL	0	1	1	84	OTHER	INTERVENTIONAL	2016	2016-08-01	2022-08-01	OK	60.55	9.6	9.16	10.9	9.92	16.5	6.3	834	25	11085	0.08	https://storage.googleapis.com/ctgov2-large-docs/99/NCT02840799/ICF_001.pdf	https://clinicaltrials.gov/study/NCT02840799
NCT02650999	Click	Click	ALL	0	1	1	12	OTHER	INTERVENTIONAL	2016	2016-01-01	2020-06-12	OK	52.94	12.5	12.07	15.6	11.38	36	6.53	709	24	9796	0.07	https://storage.googleapis.com/ctgov2-large-docs/99/NCT02650999/ICF_001.pdf	https://clinicaltrials.gov/study/NCT02650999
NCT02839798	Click	Click	ALL	0	1	1	6	OTHER	INTERVENTIONAL	2016	2016-05-01	2018-11-19	OK	42.31	12.4	10.7	14.9	13.29	12	7.36	1374	24	11546	0.12	https://storage.googleapis.com/ctgov2-large-docs/98/NCT02839798/Prot_SAP_ICF_000.pdf	https://clinicaltrials.gov/study/NCT02839798
NCT02906787	Click	Click	ALL	0	1	1	288	OTHER	INTERVENTIONAL	2016	2016-09-13	2021-02-28	OK	58.92	10.2	9.89	13.1	11.43	24.6667	6.34	683	23	8911	0.08	https://storage.googleapis.com/ctgov2-large-docs/87/NCT02906787/ICF_001.pdf	https://clinicaltrials.gov/study/NCT02906787
NCT02602288	Click	Click	FEMALE	0	1	1	396	OTHER	INTERVENTIONAL	2016	2016-02-01	2019-10-23	OK	43.53	12	9.99	13.6	13	16.25	7.1	1251	23	11171	0.11	https://storage.googleapis.com/ctgov2-large-docs/88/NCT02602288/Prot_SAP_ICF_000.pdf	https://clinicaltrials.gov/study/NCT02602288
NCT02617628	Click	Click	ALL	0	1	1	146	OTHER	INTERVENTIONAL	2016	2016-01-01	2018-12-31	OK	58.92	10.2	10.2	12.8	11.31	25	6.81	660	22	6924	0.1	https://storage.googleapis.com/ctgov2-large-docs/28/NCT02617628/ICF_001.pdf	https://clinicaltrials.gov/study/NCT02617628
NCT02648880	Click	Click	ALL	0	1	1	3	OTHER	INTERVENTIONAL	2016	2016-05-10	2021-01-01	OK	44.24	11.7	9.78	13.8	13.52	37.5	7.24	1167	22	10564	0.11	https://storage.googleapis.com/ctgov2-large-docs/80/NCT02648880/Prot_SAP_ICF_000.pdf	https://clinicaltrials.gov/study/NCT02648880
NCT02674750	Click	Click	ALL	0	1	1	70	INDUSTRY	INTERVENTIONAL	2016	2016-07-01	2019-05-28	OK	67.59	8.9	9.39	10.3	8.24	13	6.14	546	22	8456	0.06	https://storage.googleapis.com/ctgov2-large-docs/50/NCT02674750/ICF_001.pdf	https://clinicaltrials.gov/study/NCT02674750
NCT02911285	Click	Click	ALL	0	1	1	90	OTHER	INTERVENTIONAL	2016	2016-10-01	2019-11-04	OK	59.74	9.9	9.2	11.7	10.33	17.25	5.98	581	22	9813	0.06	https://storage.googleapis.com/ctgov2-large-docs/85/NCT02911285/ICF_001.pdf	https://clinicaltrials.gov/study/NCT02911285
NCT02720094	Click	Click	ALL	0	1	1	4570	NIH	INTERVENTIONAL	2016	2016-12-01	2024-07-01	OK	64.14	10.3	10.84	12.2	8.71	18.25	6.39	629	22	9720	0.06	https://storage.googleapis.com/ctgov2-large-docs/94/NCT02720094/ICF_000.pdf	https://clinicaltrials.gov/study/NCT02720094
NCT02876172	Click	Click	ALL	0	1	1	12	INDUSTRY	INTERVENTIONAL	2016	2016-07-03	2018-05-29	OK	58.32	10.4	10.1	14.6	10.73	4.07692	6.45	643	21	8068	0.08	https://storage.googleapis.com/ctgov2-large-docs/72/NCT02876172/ICF_002.pdf	https://clinicaltrials.gov/study/NCT02876172
NCT02734979	Click	Click	ALL	0	1	1	1	OTHER	INTERVENTIONAL	2016	2016-07-20	2020-10-29	OK	48.33	12.2	11.25	15.4	13.35	12.8	6.96	749	21	7631	0.1	https://storage.googleapis.com/ctgov2-large-docs/79/NCT02734979/ICF_001.pdf	https://clinicaltrials.gov/study/NCT02734979
NCT02765854	Click	Click	ALL	0	1	1	72	OTHER	INTERVENTIONAL	2016	2016-09-01	2024-12-01	OK	56.49	11.1	11.02	14.1	11.55	14.75	6.6	824	21	9505	0.09	https://storage.googleapis.com/ctgov2-large-docs/54/NCT02765854/ICF_000.pdf	https://clinicaltrials.gov/study/NCT02765854
NCT02477774	Click	Click	ALL	0	1	1	55	OTHER	INTERVENTIONAL	2016	2016-07-01	2020-12-01	OK	54.02	10	9.5	12.1	12.12	38.5	7.15	635	21	5381	0.12	https://storage.googleapis.com/ctgov2-large-docs/74/NCT02477774/Prot_SAP_ICF_000.pdf	https://clinicaltrials.gov/study/NCT02477774
NCT02891798	Click	Click	ALL	0	1	1	98	FED	INTERVENTIONAL	2016	2016-10-01	2021-08-20	OK	40.72	15.1	14.08	19.5	13.76	22	7.1	665	21	7126	0.09	https://storage.googleapis.com/ctgov2-large-docs/98/NCT02891798/ICF_001.pdf	https://clinicaltrials.gov/study/NCT02891798
NCT02659943	Click	Click	ALL	0	1	1	27	NIH	INTERVENTIONAL	2016	2016-01-21	2022-12-31	OK	56.89	11	10.9	14.2	11.55	11.5	6.53	837	20	9773	0.09	https://storage.googleapis.com/ctgov2-large-docs/43/NCT02659943/ICF_001.pdf	https://clinicaltrials.gov/study/NCT02659943
NCT02460835	Click	Click	ALL	0	1	1	77	OTHER	INTERVENTIONAL	2016	2016-01-26	2022-01-20	OK	59.53	9.9	9.63	12.3	10.97	15	6.5	724	20	8878	0.08	https://storage.googleapis.com/ctgov2-large-docs/35/NCT02460835/ICF_001.pdf	https://clinicaltrials.gov/study/NCT02460835
NCT02459587	Click	Click	ALL	0	1	1	307	FED	INTERVENTIONAL	2016	2016-03-24	2019-12-11	OK	44.17	13.8	11.92	16.7	12.36	21	6.19	466	20	9098	0.05	https://storage.googleapis.com/ctgov2-large-docs/87/NCT02459587/ICF_002.pdf	https://clinicaltrials.gov/study/NCT02459587
NCT03050450	Click	Click	ALL	1	1	0	8	OTHER	INTERVENTIONAL	2016	2016-08-10	2018-12-19	OK	58.92	10.2	10.68	13.5	11.84	11.6667	7.33	664	20	5674	0.12	https://storage.googleapis.com/ctgov2-large-docs/50/NCT03050450/Prot_ICF_001.pdf	https://clinicaltrials.gov/study/NCT03050450
NCT02814526	Click	Click	ALL	0	0	1	296	OTHER	INTERVENTIONAL	2016	2016-09-13	2021-12-19	OK	57.4	10.8	10.92	13	10.5	21.6667	6.74	666	20	7027	0.09	https://storage.googleapis.com/ctgov2-large-docs/26/NCT02814526/ICF_002.pdf	https://clinicaltrials.gov/study/NCT02814526
NCT02858869	Click	Click	ALL	0	1	1	27	OTHER	INTERVENTIONAL	2016	2016-10-04	2023-10-28	OK	57	10.9	10.54	13.4	10.97	14.75	6.44	659	20	8591	0.08	https://storage.googleapis.com/ctgov2-large-docs/69/NCT02858869/ICF_000.pdf	https://clinicaltrials.gov/study/NCT02858869
NCT02830594	Click	Click	ALL	0	1	1	14	OTHER	INTERVENTIONAL	2016	2016-10-05	2023-12-30	OK	55.58	11.5	11.5	14.9	12.02	21.3333	6.84	634	20	6778	0.09	https://storage.googleapis.com/ctgov2-large-docs/94/NCT02830594/ICF_001.pdf	https://clinicaltrials.gov/study/NCT02830594
NCT02930941	Click	Click	ALL	0	1	1	35	OTHER	INTERVENTIONAL	2016	2016-02-01	2020-12-31	OK	51.07	11.1	10.53	13.3	12.13	36	7.39	849	20	7366	0.12	https://storage.googleapis.com/ctgov2-large-docs/41/NCT02930941/Prot_ICF_000.pdf	https://clinicaltrials.gov/study/NCT02930941
NCT02750215	Click	Click	ALL	0	1	1	20	OTHER	INTERVENTIONAL	2016	2016-05-01	2021-05-01	OK	47.01	12.7	11.68	15.1	12.02	23.3333	7.03	626	20	6518	0.1	https://storage.googleapis.com/ctgov2-large-docs/15/NCT02750215/ICF_001.pdf	https://clinicaltrials.gov/study/NCT02750215
NCT02767856	Click	Click	ALL	1	0	0	32	OTHER	INTERVENTIONAL	2016	2016-09-01	2021-05-30	OK	51.68	10.9	10.17	13.8	12.65	23.6667	7.2	947	20	8578	0.11	https://storage.googleapis.com/ctgov2-large-docs/56/NCT02767856/Prot_SAP_ICF_000.pdf	https://clinicaltrials.gov/study/NCT02767856
NCT02952703	Click	Click	FEMALE	0	1	1	185	OTHER	INTERVENTIONAL	2016	2016-11-01	2018-05-01	OK	40.18	13.2	11.47	15.6	13.64	26	7.49	890	20	7725	0.12	https://storage.googleapis.com/ctgov2-large-docs/03/NCT02952703/Prot_SAP_ICF_000.pdf	https://clinicaltrials.gov/study/NCT02952703
NCT02739542	Click	Click	ALL	0	1	1	87	OTHER	INTERVENTIONAL	2016	2016-03-19	2021-03-31	OK	44.27	13.7	12.69	17	12.36	69	7.27	585	19	5874	0.1	https://storage.googleapis.com/ctgov2-large-docs/42/NCT02739542/ICF_002.pdf	https://clinicaltrials.gov/study/NCT02739542
NCT02716675	Click	Click	MALE	0	1	0	2699	NIH	INTERVENTIONAL	2016	2016-04-06	2020-12-01	OK	71.34	7.5	7.89	8.7	8.23	12.6	6.01	496	19	8024	0.06	https://storage.googleapis.com/ctgov2-large-docs/75/NCT02716675/ICF_000.pdf	https://clinicaltrials.gov/study/NCT02716675
NCT02674204	Click	Click	FEMALE	0	1	1	2	OTHER	INTERVENTIONAL	2016	2016-05-05	2018-05-25	OK	55.47	11.5	11.88	14.8	11.67	8.42857	7.1	736	19	6892	0.11	https://storage.googleapis.com/ctgov2-large-docs/04/NCT02674204/ICF_001.pdf	https://clinicaltrials.gov/study/NCT02674204
NCT02778867	Click	Click	ALL	0	1	0	129	OTHER	INTERVENTIONAL	2016	2016-05-20	2019-05-29	OK	59.84	9.8	10.16	12.6	10.97	34.5	7.02	652	19	6259	0.1	https://storage.googleapis.com/ctgov2-large-docs/67/NCT02778867/ICF_000.pdf	https://clinicaltrials.gov/study/NCT02778867
NCT02621398	Click	Click	ALL	0	1	1	23	OTHER	INTERVENTIONAL	2016	2016-08-04	2042-12-30	OK	66.23	7.4	9.34	11.2	12.29	13.6	11	1773	19	7558	0.23	https://storage.googleapis.com/ctgov2-large-docs/98/NCT02621398/ICF_002.pdf	https://clinicaltrials.gov/study/NCT02621398
NCT03041831	Click	Click	ALL	0	0	1	40	OTHER	OBSERVATIONAL	2016	2016-08-15	2020-04-28	OK	41.7	12.7	10.81	14.7	13.11	33	7.05	937	19	8409	0.11	https://storage.googleapis.com/ctgov2-large-docs/31/NCT03041831/Prot_SAP_ICF_000.pdf	https://clinicaltrials.gov/study/NCT03041831
NCT02654483	Click	Click	ALL	1	1	1	14	OTHER	INTERVENTIONAL	2016	2016-08-31	2018-07-27	OK	47.62	12.5	11.11	14.9	12.42	21.3333	6.51	559	19	7062	0.08	https://storage.googleapis.com/ctgov2-large-docs/83/NCT02654483/ICF_000.pdf	https://clinicaltrials.gov/study/NCT02654483
NCT02573246	Click	Click	ALL	0	1	1	148	OTHER	INTERVENTIONAL	2016	2016-03-01	2020-02-17	OK	57.5	10.7	10.48	13.3	11.08	15.75	6.37	701	19	9053	0.08	https://storage.googleapis.com/ctgov2-large-docs/46/NCT02573246/ICF_001.pdf	https://clinicaltrials.gov/study/NCT02573246
NCT02799667	Click	Click	FEMALE	0	1	1	110	OTHER	INTERVENTIONAL	2016	2016-05-01	2019-03-31	OK	50.06	11.5	10.36	13.9	12.3	23.6667	6.78	802	19	8866	0.09	https://storage.googleapis.com/ctgov2-large-docs/67/NCT02799667/Prot_SAP_ICF_000.pdf	https://clinicaltrials.gov/study/NCT02799667
NCT02737930	Click	Click	ALL	0	1	1	17	OTHER	INTERVENTIONAL	2016	2016-05-01	2020-08-01	OK	57.81	10.6	10.56	13.4	11.2	6.11111	6.65	652	19	7084	0.09	https://storage.googleapis.com/ctgov2-large-docs/30/NCT02737930/ICF_001.pdf	https://clinicaltrials.gov/study/NCT02737930
NCT02764593	Click	Click	ALL	0	1	1	40	OTHER	INTERVENTIONAL	2016	2016-06-01	2022-02-21	OK	55.37	11.5	10.99	13.6	10.45	32	6.56	525	19	7157	0.07	https://storage.googleapis.com/ctgov2-large-docs/93/NCT02764593/ICF_001.pdf	https://clinicaltrials.gov/study/NCT02764593
NCT02669043	Click	Click	ALL	0	1	0	8	OTHER	INTERVENTIONAL	2016	2016-07-01	2017-02-01	OK	55.98	11.3	11	13.2	10.22	36.5	6.56	565	19	7018	0.08	https://storage.googleapis.com/ctgov2-large-docs/43/NCT02669043/ICF_003.pdf	https://clinicaltrials.gov/study/NCT02669043
NCT02663934	Click	Click	ALL	0	1	1	75	OTHER	INTERVENTIONAL	2016	2016-08-01	2020-11-30	OK	49.15	11.9	10.91	13.8	11.55	20.6667	6.8	861	19	9028	0.1	https://storage.googleapis.com/ctgov2-large-docs/34/NCT02663934/ICF_001.pdf	https://clinicaltrials.gov/study/NCT02663934
NCT02866721	Click	Click	ALL	0	1	1	14	OTHER	INTERVENTIONAL	2016	2016-08-01	2020-08-01	OK	57.1	10.9	10.61	13.5	11.26	22	6.68	666	19	8133	0.08	https://storage.googleapis.com/ctgov2-large-docs/21/NCT02866721/ICF_001.pdf	https://clinicaltrials.gov/study/NCT02866721
NCT02711878	Click	Click	ALL	0	1	1	115	OTHER	INTERVENTIONAL	2016	2016-09-01	2019-12-20	OK	66.88	9.2	9.83	11.7	9.69	10.8	6.35	498	19	7025	0.07	https://storage.googleapis.com/ctgov2-large-docs/78/NCT02711878/ICF_000.pdf	https://clinicaltrials.gov/study/NCT02711878
NCT02911324	Click	Click	ALL	0	1	0	16	OTHER	INTERVENTIONAL	2016	2016-09-01	2019-01-01	OK	49.15	11.9	11.69	15.4	13.29	14.5	7.61	407	19	3208	0.13	https://storage.googleapis.com/ctgov2-large-docs/24/NCT02911324/Prot_ICF_000.pdf	https://clinicaltrials.gov/study/NCT02911324
NCT03065218	Click	Click	ALL	0	1	1	4	OTHER	INTERVENTIONAL	2016	2016-10-01	2021-02-15	OK	42.95	14.2	13.5	17.6	12.94	17.75	7.42	390	19	3759	0.1	https://storage.googleapis.com/ctgov2-large-docs/18/NCT03065218/ICF_001.pdf	https://clinicaltrials.gov/study/NCT03065218
NCT02849743	Click	Click	ALL	1	1	0	18	OTHER	INTERVENTIONAL	2016	2016-10-01	2022-05-01	OK	50.57	11.3	10.13	13.9	12.36	17	6.55	622	19	6883	0.09	https://storage.googleapis.com/ctgov2-large-docs/43/NCT02849743/ICF_002.pdf	https://clinicaltrials.gov/study/NCT02849743
NCT03647137	Click	Click	ALL	0	1	1	53	FED	OBSERVATIONAL	2016	2016-06-07	2021-05-26	OK	50.06	11.5	10.58	14.1	12.53	19.5	6.73	934	18	9409	0.1	https://storage.googleapis.com/ctgov2-large-docs/37/NCT03647137/Prot_SAP_ICF_000.pdf	https://clinicaltrials.gov/study/NCT03647137
NCT02897375	Click	Click	ALL	0	1	1	71	OTHER	INTERVENTIONAL	2016	2016-10-24	2021-10-15	OK	66.07	9.5	10.23	11.3	8.65	11.6	6.64	714	18	9200	0.08	https://storage.googleapis.com/ctgov2-large-docs/75/NCT02897375/ICF_000.pdf	https://clinicaltrials.gov/study/NCT02897375
NCT02595489	Click	Click	MALE	1	1	0	21	OTHER	INTERVENTIONAL	2016	2016-11-21	2020-06-30	OK	45.9	13.1	12.1	15.7	12.31	16.5	7.07	566	18	6034	0.09	https://storage.googleapis.com/ctgov2-large-docs/89/NCT02595489/ICF_000.pdf	https://clinicaltrials.gov/study/NCT02595489
NCT02888665	Click	Click	ALL	0	1	1	37	OTHER	INTERVENTIONAL	2016	2016-12-05	2020-10-09	OK	58.72	10.3	10.28	12.3	10.39	13.2	6.95	614	18	6035	0.1	https://storage.googleapis.com/ctgov2-large-docs/65/NCT02888665/ICF_001.pdf	https://clinicaltrials.gov/study/NCT02888665
NCT02703779	Click	Click	ALL	0	1	1	101	OTHER	INTERVENTIONAL	2016	2016-03-01	2020-04-08	OK	58.32	10.4	10.27	13.3	11.26	36	6.71	605	18	6664	0.09	https://storage.googleapis.com/ctgov2-large-docs/79/NCT02703779/ICF_001.pdf	https://clinicaltrials.gov/study/NCT02703779
NCT02847689	Click	Click	ALL	1	0	0	46	OTHER	INTERVENTIONAL	2016	2016-07-01	2021-10-01	OK	45.59	13.2	12.29	16.5	13.12	34	6.92	594	18	6264	0.09	https://storage.googleapis.com/ctgov2-large-docs/89/NCT02847689/ICF_000.pdf	https://clinicaltrials.gov/study/NCT02847689
NCT02509156	Click	Click	ALL	0	1	1	46	OTHER	INTERVENTIONAL	2016	2016-08-01	2020-04-20	OK	56.59	11.1	11.22	13.8	11.32	35.5	6.96	885	18	8936	0.1	https://storage.googleapis.com/ctgov2-large-docs/56/NCT02509156/ICF_001.pdf	https://clinicaltrials.gov/study/NCT02509156
NCT02910401	Click	Click	ALL	0	1	0	38	OTHER	INTERVENTIONAL	2016	2016-09-01	2022-09-21	OK	58.01	10.5	10.14	12.4	10.1	22.6667	6.47	622	18	7814	0.08	https://storage.googleapis.com/ctgov2-large-docs/01/NCT02910401/ICF_001.pdf	https://clinicaltrials.gov/study/NCT02910401
NCT02924116	Click	Click	ALL	0	1	1	21	OTHER	INTERVENTIONAL	2016	2016-09-01	2024-12-01	OK	67.69	8.9	9.62	11.2	9.52	23.6667	6.49	367	18	4728	0.08	https://storage.googleapis.com/ctgov2-large-docs/16/NCT02924116/ICF_000.pdf	https://clinicaltrials.gov/study/NCT02924116
NCT02900352	Click	Click	ALL	0	1	1	156	OTHER	INTERVENTIONAL	2016	2016-10-01	2021-04-22	OK	55.17	11.6	11.76	14.7	11.67	35	6.9	726	18	7389	0.1	https://storage.googleapis.com/ctgov2-large-docs/52/NCT02900352/ICF_001.pdf	https://clinicaltrials.gov/study/NCT02900352
NCT02759835	Click	Click	ALL	0	1	1	37	NIH	INTERVENTIONAL	2016	2016-04-13	2022-09-20	OK	54.36	11.9	12.01	14.3	10.51	34	7.3	747	17	7595	0.1	https://storage.googleapis.com/ctgov2-large-docs/35/NCT02759835/ICF_001.pdf	https://clinicaltrials.gov/study/NCT02759835
NCT03302416	Click	Click	ALL	0	1	0	19	OTHER	INTERVENTIONAL	2016	2016-06-01	2019-06-01	OK	47.62	12.5	11.58	15.4	12.94	25	6.92	680	17	6841	0.1	https://storage.googleapis.com/ctgov2-large-docs/16/NCT03302416/ICF_001.pdf	https://clinicaltrials.gov/study/NCT03302416
NCT02767570	Click	Click	ALL	0	1	1	68	FED	INTERVENTIONAL	2016	2016-08-01	2020-10-31	OK	45.19	13.4	12.25	16.8	13	32	7.01	571	17	6232	0.09	https://storage.googleapis.com/ctgov2-large-docs/70/NCT02767570/ICF_001.pdf	https://clinicaltrials.gov/study/NCT02767570
NCT02782780	Click	Click	ALL	1	1	1	165	FED	INTERVENTIONAL	2016	2016-10-24	2020-06-01	OK	58.72	10.3	10.28	12.7	10.73	14.2	6.74	591	17	6537	0.09	https://storage.googleapis.com/ctgov2-large-docs/80/NCT02782780/Prot_SAP_ICF_000.pdf	https://clinicaltrials.gov/study/NCT02782780
NCT02869659	Click	Click	ALL	0	1	1	138	OTHER	INTERVENTIONAL	2016	2016-11-01	2020-12-02	OK	58.82	10.2	9.95	12.3	10.62	13	6.34	702	17	8861	0.08	https://storage.googleapis.com/ctgov2-large-docs/59/NCT02869659/ICF_000.pdf	https://clinicaltrials.gov/study/NCT02869659
NCT02743351	Click	Click	ALL	0	1	1	96	INDUSTRY	INTERVENTIONAL	2016	2016-12-20	2021-11-05	OK	57.1	10.9	10.85	14.2	11.96	11.5	6.83	576	17	6286	0.09	https://storage.googleapis.com/ctgov2-large-docs/51/NCT02743351/ICF_002.pdf	https://clinicaltrials.gov/study/NCT02743351
NCT02832115	Click	Click	ALL	0	1	1	100	OTHER	INTERVENTIONAL	2016	2016-09-01	2019-05-02	OK	58.82	10.2	10.28	13.2	11.49	17.5	6.87	541	17	5639	0.1	https://storage.googleapis.com/ctgov2-large-docs/15/NCT02832115/ICF_000.pdf	https://clinicaltrials.gov/study/NCT02832115
NCT02924389	Click	Click	ALL	0	1	1	22	OTHER	INTERVENTIONAL	2016	2016-09-01	2019-09-11	OK	59.13	10.1	9.81	11.8	10.21	13.75	6.42	615	17	8065	0.08	https://storage.googleapis.com/ctgov2-large-docs/89/NCT02924389/ICF_000.pdf	https://clinicaltrials.gov/study/NCT02924389
NCT02789020	Click	Click	ALL	0	1	1	96	OTHER	INTERVENTIONAL	2016	2016-12-01	2023-05-11	OK	58.32	10.4	10.27	13.4	11.49	12.2	6.56	600	17	6739	0.09	https://storage.googleapis.com/ctgov2-large-docs/20/NCT02789020/ICF_001.pdf	https://clinicaltrials.gov/study/NCT02789020
NCT02535247	Click	Click	ALL	0	1	1	17	OTHER	INTERVENTIONAL	2016	2016-01-05	2020-02-25	OK	44.61	15.7	15.92	19.5	11.15	16.25	7.76	691	16	6723	0.1	https://storage.googleapis.com/ctgov2-large-docs/47/NCT02535247/ICF_001.pdf	https://clinicaltrials.gov/study/NCT02535247
NCT02797275	Click	Click	ALL	0	1	1	107	OTHER	INTERVENTIONAL	2016	2016-06-06	2023-12-31	OK	59.03	10.1	10.13	12.7	11.14	15.8	6.49	660	16	7462	0.09	https://storage.googleapis.com/ctgov2-large-docs/75/NCT02797275/ICF_000.pdf	https://clinicaltrials.gov/study/NCT02797275
NCT02646982	Click	Click	ALL	0	1	1	77	OTHER	INTERVENTIONAL	2016	2016-06-30	2020-08-17	OK	67.79	8.8	9.96	11.3	9.63	13.75	6.83	669	16	7149	0.09	https://storage.googleapis.com/ctgov2-large-docs/82/NCT02646982/ICF_001.pdf	https://clinicaltrials.gov/study/NCT02646982
NCT02768558	Click	Click	ALL	0	1	1	20	OTHER	INTERVENTIONAL	2016	2016-10-17	2019-01-23	OK	63.53	10.5	11.07	13.4	9.93	34	6.69	542	16	7132	0.08	https://storage.googleapis.com/ctgov2-large-docs/58/NCT02768558/ICF_001.pdf	https://clinicaltrials.gov/study/NCT02768558
NCT02942264	Click	Click	ALL	0	1	1	53	NIH	INTERVENTIONAL	2016	2016-12-14	2020-08-26	OK	47.12	12.7	11.49	14.6	11.73	23.3333	6.77	577	16	6259	0.09	https://storage.googleapis.com/ctgov2-large-docs/64/NCT02942264/ICF_001.pdf	https://clinicaltrials.gov/study/NCT02942264
NCT02626507	Click	Click	FEMALE	0	1	1	18	OTHER	INTERVENTIONAL	2016	2016-01-01	2022-03-15	OK	48.23	12.2	11.17	14.2	11.67	35	7.19	548	16	5302	0.1	https://storage.googleapis.com/ctgov2-large-docs/07/NCT02626507/ICF_001.pdf	https://clinicaltrials.gov/study/NCT02626507
NCT02734667	Click	Click	ALL	1	0	0	120	OTHER	INTERVENTIONAL	2016	2016-02-01	2020-02-01	OK	49.86	11.6	10.31	14.1	12.47	36.5	6.55	428	16	5130	0.08	https://storage.googleapis.com/ctgov2-large-docs/67/NCT02734667/ICF_001.pdf	https://clinicaltrials.gov/study/NCT02734667
NCT02759575	Click	Click	ALL	0	1	1	9	OTHER	INTERVENTIONAL	2016	2016-04-01	2021-02-01	OK	56.29	11.2	11.1	13.7	10.91	68	6.85	602	16	6513	0.09	https://storage.googleapis.com/ctgov2-large-docs/75/NCT02759575/ICF_001.pdf	https://clinicaltrials.gov/study/NCT02759575
NCT02749292	Click	Click	ALL	0	1	1	115	OTHER	INTERVENTIONAL	2016	2016-06-01	2022-01-31	OK	55.17	11.6	11.28	15.3	12.25	20.25	6.58	467	16	5928	0.08	https://storage.googleapis.com/ctgov2-large-docs/92/NCT02749292/ICF_001.pdf	https://clinicaltrials.gov/study/NCT02749292
NCT02774941	Click	Click	ALL	1	1	0	220	OTHER	INTERVENTIONAL	2016	2016-08-01	2019-03-08	OK	50.57	11.3	10.39	14	12.53	19	7.3	584	16	5501	0.11	https://storage.googleapis.com/ctgov2-large-docs/41/NCT02774941/Prot_SAP_ICF_000.pdf	https://clinicaltrials.gov/study/NCT02774941
NCT02878785	Click	Click	ALL	0	1	1	25	OTHER	INTERVENTIONAL	2016	2016-08-01	2020-11-19	OK	55.68	11.4	11.71	13.6	10.51	11.1667	7.25	619	16	5788	0.11	https://storage.googleapis.com/ctgov2-large-docs/85/NCT02878785/ICF_001.pdf	https://clinicaltrials.gov/study/NCT02878785
NCT03050463	Click	Click	FEMALE	0	1	1	178	OTHER	OBSERVATIONAL	2016	2016-08-01	2021-07-08	OK	48.23	12.2	11.44	14.6	12.48	17.5	7.22	654	16	5988	0.11	https://storage.googleapis.com/ctgov2-large-docs/63/NCT03050463/ICF_000.pdf	https://clinicaltrials.gov/study/NCT03050463
NCT02945254	Click	Click	ALL	0	1	0	20	OTHER	INTERVENTIONAL	2016	2016-08-01	2017-02-01	OK	49.75	11.6	11.08	14	12.18	23.3333	7.44	671	16	5418	0.12	https://storage.googleapis.com/ctgov2-large-docs/54/NCT02945254/Prot_SAP_ICF_000.pdf	https://clinicaltrials.gov/study/NCT02945254
NCT02936843	Click	Click	ALL	0	1	1	61	OTHER	INTERVENTIONAL	2016	2016-10-01	2023-05-01	OK	58.72	10.3	9.89	12.6	10.73	17.25	6.45	697	16	8961	0.08	https://storage.googleapis.com/ctgov2-large-docs/43/NCT02936843/ICF_000.pdf	https://clinicaltrials.gov/study/NCT02936843
NCT02733185	Click	Click	ALL	0	1	1	1000	OTHER	INTERVENTIONAL	2016	2016-10-01	2023-06-30	OK	56.18	11.2	10.99	13.4	10.57	22.6667	6.9	496	16	5538	0.09	https://storage.googleapis.com/ctgov2-large-docs/85/NCT02733185/ICF_000.pdf	https://clinicaltrials.gov/study/NCT02733185
NCT02995915	Click	Click	ALL	0	1	1	45	OTHER	INTERVENTIONAL	2016	2016-11-01	2020-03-02	OK	57.91	10.6	10.45	13.7	11.6	17.5	6.57	629	16	7155	0.09	https://storage.googleapis.com/ctgov2-large-docs/15/NCT02995915/ICF_001.pdf	https://clinicaltrials.gov/study/NCT02995915
NCT02959307	Click	Click	ALL	0	1	1	49	OTHER	INTERVENTIONAL	2016	2016-11-01	2018-11-01	OK	60.45	9.6	9.39	11.2	10.15	10.8333	6.51	434	16	4987	0.09	https://storage.googleapis.com/ctgov2-large-docs/07/NCT02959307/ICF_001.pdf	https://clinicaltrials.gov/study/NCT02959307
NCT02431897	Click	Click	FEMALE	0	1	1	206	OTHER	INTERVENTIONAL	2016	2016-12-01	2023-05-17	OK	59.43	10	9.9	12.2	10.73	74	6.76	557	16	5811	0.1	https://storage.googleapis.com/ctgov2-large-docs/97/NCT02431897/ICF_001.pdf	https://clinicaltrials.gov/study/NCT02431897
NCT02586090	Click	Click	ALL	1	0	0	162	OTHER	INTERVENTIONAL	2016	2016-01-06	2018-02-19	OK	46.1	13	12	15.9	12.83	22.3333	6.86	568	15	5949	0.1	https://storage.googleapis.com/ctgov2-large-docs/90/NCT02586090/ICF_002.pdf	https://clinicaltrials.gov/study/NCT02586090
NCT02632396	Click	Click	ALL	0	1	1	12	OTHER	INTERVENTIONAL	2016	2016-03-01	2024-08-01	OK	56.59	11.1	10.84	13.2	10.57	14.5	6.64	544	15	6327	0.09	https://storage.googleapis.com/ctgov2-large-docs/96/NCT02632396/ICF_000.pdf	https://clinicaltrials.gov/study/NCT02632396
NCT02238977	Click	Click	ALL	0	1	1	1	OTHER	INTERVENTIONAL	2016	2016-03-31	2018-03-01	OK	58.32	10.4	10.42	11.2	8.88	7	7.36	708	15	7042	0.1	https://storage.googleapis.com/ctgov2-large-docs/77/NCT02238977/ICF_001.pdf	https://clinicaltrials.gov/study/NCT02238977
NCT02885025	Click	Click	ALL	0	1	1	47	FED	INTERVENTIONAL	2016	2016-10-01	2019-03-12	OK	55.68	11.4	11.47	13.6	10.51	15.75	6.98	651	15	6980	0.09	https://storage.googleapis.com/ctgov2-large-docs/25/NCT02885025/ICF_001.pdf	https://clinicaltrials.gov/study/NCT02885025
NCT02911467	Click	Click	ALL	0	1	1	8	OTHER	INTERVENTIONAL	2016	2016-11-08	2020-07-20	OK	58.11	10.5	10.45	12.9	10.56	14.2	6.64	510	15	5613	0.09	https://storage.googleapis.com/ctgov2-large-docs/67/NCT02911467/ICF_000.pdf	https://clinicaltrials.gov/study/NCT02911467
NCT02589600	Click	Click	FEMALE	0	0	1	310	OTHER	INTERVENTIONAL	2016	2016-01-01	2022-06-22	OK	46.4	12.9	11.99	15	11.67	36.5	7.16	487	15	4884	0.1	https://storage.googleapis.com/ctgov2-large-docs/00/NCT02589600/ICF_002.pdf	https://clinicaltrials.gov/study/NCT02589600
NCT02160288	Click	Click	ALL	0	1	1	1	OTHER	INTERVENTIONAL	2016	2016-02-01	2019-06-11	OK	67.49	9	9.71	11.3	9.52	23.3333	6.65	450	15	5393	0.08	https://storage.googleapis.com/ctgov2-large-docs/88/NCT02160288/ICF_001.pdf	https://clinicaltrials.gov/study/NCT02160288
NCT02678377	Click	Click	FEMALE	0	1	1	100	OTHER	INTERVENTIONAL	2016	2016-02-01	2021-07-26	OK	40.69	13.1	11.37	18.3	15.03	38	7.18	645	15	5548	0.12	https://storage.googleapis.com/ctgov2-large-docs/77/NCT02678377/ICF_002.pdf	https://clinicaltrials.gov/study/NCT02678377
NCT02430077	Click	Click	ALL	0	1	1	10	OTHER	INTERVENTIONAL	2016	2016-06-01	2022-12-01	OK	59.13	10.1	10.44	13	11.49	13.2	7.02	658	15	5865	0.11	https://storage.googleapis.com/ctgov2-large-docs/77/NCT02430077/ICF_001.pdf	https://clinicaltrials.gov/study/NCT02430077
NCT02791945	Click	Click	ALL	0	1	1	30	OTHER	INTERVENTIONAL	2016	2016-08-01	2018-05-01	OK	61.67	9.1	9	11	9.97	26	6.34	598	15	7100	0.08	https://storage.googleapis.com/ctgov2-large-docs/45/NCT02791945/ICF_000.pdf	https://clinicaltrials.gov/study/NCT02791945
NCT02520063	Click	Click	FEMALE	0	1	1	15	OTHER	INTERVENTIONAL	2016	2016-02-01	2022-12-01	OK	58.11	10.5	10.82	12.7	10.68	75	7.11	653	14	6077	0.11	https://storage.googleapis.com/ctgov2-large-docs/63/NCT02520063/ICF_003.pdf	https://clinicaltrials.gov/study/NCT02520063
NCT02674399	Click	Click	ALL	0	1	0	28	INDUSTRY	INTERVENTIONAL	2016	2016-02-16	2018-12-28	OK	60.14	9.7	9.67	11.1	9.81	22.3333	6.78	543	14	5820	0.09	https://storage.googleapis.com/ctgov2-large-docs/99/NCT02674399/ICF_002.pdf	https://clinicaltrials.gov/study/NCT02674399
NCT02678351	Click	Click	MALE	0	1	1	74	OTHER	INTERVENTIONAL	2016	2016-04-18	2021-12-01	OK	49.45	11.8	11.02	14.4	12.47	22.6667	7.07	533	14	4870	0.11	https://storage.googleapis.com/ctgov2-large-docs/51/NCT02678351/ICF_001.pdf	https://clinicaltrials.gov/study/NCT02678351
NCT02685735	Click	Click	ALL	0	1	1	350	OTHER	INTERVENTIONAL	2016	2016-06-02	2022-02-09	OK	56.39	11.2	11.6	14.2	11.78	17.25	7.08	649	14	5892	0.11	https://storage.googleapis.com/ctgov2-large-docs/35/NCT02685735/ICF_002.pdf	https://clinicaltrials.gov/study/NCT02685735
NCT02435472	Click	Click	MALE	0	1	1	104	OTHER	INTERVENTIONAL	2016	2016-06-21	2024-12-31	OK	58.72	10.3	10.15	12.5	10.68	17.5	6.55	550	14	6153	0.09	https://storage.googleapis.com/ctgov2-large-docs/72/NCT02435472/ICF_000.pdf	https://clinicaltrials.gov/study/NCT02435472
NCT02662764	Click	Click	ALL	0	1	1	320	INDUSTRY	INTERVENTIONAL	2016	2016-09-28	2017-05-05	OK	51.01	13.2	13.25	14.5	8.88	20.3333	7.04	567	14	6499	0.09	https://storage.googleapis.com/ctgov2-large-docs/64/NCT02662764/ICF_001.pdf	https://clinicaltrials.gov/study/NCT02662764
NCT02848079	Click	Click	ALL	0	1	1	41	OTHER	INTERVENTIONAL	2016	2016-10-31	2020-06-02	OK	46.3	13	12.1	15.9	12.6	24	7.03	605	14	5916	0.1	https://storage.googleapis.com/ctgov2-large-docs/79/NCT02848079/ICF_001.pdf	https://clinicaltrials.gov/study/NCT02848079
NCT03057704	Click	Click	ALL	0	1	1	50	OTHER	INTERVENTIONAL	2016	2016-12-05	2017-01-20	OK	51.07	11.1	10.56	12.8	11.66	23.6667	7.32	538	14	4584	0.12	https://storage.googleapis.com/ctgov2-large-docs/04/NCT03057704/Prot_SAP_ICF_000.pdf	https://clinicaltrials.gov/study/NCT03057704
NCT02923674	Click	Click	ALL	0	0	1	183	OTHER	INTERVENTIONAL	2016	2016-12-06	2020-10-01	OK	54.97	11.7	11.61	14.4	11.15	13.6	6.73	584	14	6550	0.09	https://storage.googleapis.com/ctgov2-large-docs/74/NCT02923674/ICF_001.pdf	https://clinicaltrials.gov/study/NCT02923674
NCT02872025	Click	Click	FEMALE	0	1	1	68	OTHER	INTERVENTIONAL	2016	2016-12-12	2024-03-31	OK	58.01	10.5	10.3	12.8	10.56	8.28571	6.63	508	14	5926	0.09	https://storage.googleapis.com/ctgov2-large-docs/25/NCT02872025/ICF_001.pdf	https://clinicaltrials.gov/study/NCT02872025
NCT02933489	Click	Click	FEMALE	0	1	1	1516	NETWORK	INTERVENTIONAL	2016	2016-12-27	2024-01-31	OK	67.79	8.8	9.66	11.1	9.46	21.6667	6.51	442	14	5613	0.08	https://storage.googleapis.com/ctgov2-large-docs/89/NCT02933489/ICF_000.pdf	https://clinicaltrials.gov/study/NCT02933489
NCT02736981	Click	Click	ALL	0	1	0	382	OTHER	INTERVENTIONAL	2016	2016-01-01	2020-02-08	OK	54.66	11.8	11.57	15	11.67	20.6667	6.64	535	14	6423	0.08	https://storage.googleapis.com/ctgov2-large-docs/81/NCT02736981/ICF_000.pdf	https://clinicaltrials.gov/study/NCT02736981
NCT02460666	Click	Click	ALL	0	1	1	220	OTHER	INTERVENTIONAL	2016	2016-01-01	2020-12-01	OK	58.62	10.3	10.75	13	10.97	17	7.25	642	14	5747	0.11	https://storage.googleapis.com/ctgov2-large-docs/66/NCT02460666/ICF_000.pdf	https://clinicaltrials.gov/study/NCT02460666
NCT02543944	Click	Click	ALL	0	1	1	117	OTHER	INTERVENTIONAL	2016	2016-02-01	2021-05-31	OK	63.73	10.4	11.29	13.8	10.28	77	6.87	410	14	4924	0.08	https://storage.googleapis.com/ctgov2-large-docs/44/NCT02543944/ICF_002.pdf	https://clinicaltrials.gov/study/NCT02543944
NCT02975557	Click	Click	ALL	0	1	1	15	OTHER	INTERVENTIONAL	2016	2016-05-01	2017-04-13	OK	61.26	9.3	9.09	10.7	9.92	33.5	6.54	514	14	5788	0.09	https://storage.googleapis.com/ctgov2-large-docs/57/NCT02975557/ICF_001.pdf	https://clinicaltrials.gov/study/NCT02975557
NCT02457845	Click	Click	ALL	1	1	0	13	OTHER	INTERVENTIONAL	2016	2016-05-01	2024-01-01	OK	56.79	11	11.25	13.5	11.09	37	7.3	542	14	5055	0.11	https://storage.googleapis.com/ctgov2-large-docs/45/NCT02457845/ICF_001.pdf	https://clinicaltrials.gov/study/NCT02457845
NCT02578901	Click	Click	ALL	0	1	1	330	OTHER	INTERVENTIONAL	2016	2016-06-01	2020-06-11	OK	67.49	9	9.88	11.6	9.81	16.75	6.83	472	14	5181	0.09	https://storage.googleapis.com/ctgov2-large-docs/01/NCT02578901/ICF_002.pdf	https://clinicaltrials.gov/study/NCT02578901
NCT02747433	Click	Click	ALL	0	1	1	11	OTHER	INTERVENTIONAL	2016	2016-07-01	2018-12-01	OK	55.68	11.4	10.8	14	10.97	18.25	6.36	367	14	5157	0.07	https://storage.googleapis.com/ctgov2-large-docs/33/NCT02747433/ICF_001.pdf	https://clinicaltrials.gov/study/NCT02747433
NCT02877485	Click	Click	ALL	0	1	1	42	OTHER	INTERVENTIONAL	2016	2016-08-01	2019-08-15	OK	46.51	12.9	12.12	16.2	13.29	22.6667	6.99	371	14	3646	0.1	https://storage.googleapis.com/ctgov2-large-docs/85/NCT02877485/ICF_000.pdf	https://clinicaltrials.gov/study/NCT02877485
NCT02981082	Click	Click	ALL	0	1	1	6	OTHER	INTERVENTIONAL	2016	2016-12-01	2020-02-10	OK	49.35	11.8	10.58	14	11.89	72	6.76	660	14	7136	0.09	https://storage.googleapis.com/ctgov2-large-docs/82/NCT02981082/ICF_001.pdf	https://clinicaltrials.gov/study/NCT02981082
NCT02530996	Click	Click	ALL	0	1	1	12	FED	INTERVENTIONAL	2016	2016-01-01	2019-12-31	OK	48.23	12.2	10.98	13.6	11.26	23	6.72	619	13	7135	0.09	https://storage.googleapis.com/ctgov2-large-docs/96/NCT02530996/ICF_003.pdf	https://clinicaltrials.gov/study/NCT02530996
NCT01844076	Click	Click	ALL	0	1	1	19	OTHER	INTERVENTIONAL	2016	2016-01-14	2019-08-09	OK	65.35	9.8	10.7	13.6	11.09	17	6.72	394	13	4493	0.09	https://storage.googleapis.com/ctgov2-large-docs/76/NCT01844076/ICF_000.pdf	https://clinicaltrials.gov/study/NCT01844076
NCT02637427	Click	Click	ALL	0	1	1	57	OTHER	INTERVENTIONAL	2016	2016-02-26	2020-11-01	OK	57.71	10.7	10.48	12.8	10.62	23.6667	6.81	380	13	4291	0.09	https://storage.googleapis.com/ctgov2-large-docs/27/NCT02637427/ICF_001.pdf	https://clinicaltrials.gov/study/NCT02637427
NCT02442297	Click	Click	ALL	1	1	1	10	OTHER	INTERVENTIONAL	2016	2016-04-01	2037-04-01	OK	20.39	20.8	24.42	27.2	16.09	30.5	16.25	17	13	42	0.4	https://storage.googleapis.com/ctgov2-large-docs/97/NCT02442297/ICF_000.pdf	https://clinicaltrials.gov/study/NCT02442297
NCT03925636	Click	Click	ALL	1	1	0	4	OTHER	INTERVENTIONAL	2016	2016-06-08	2022-03-01	OK	61.97	9	8.52	12.3	11.77	35	6.41	312	13	3863	0.08	https://storage.googleapis.com/ctgov2-large-docs/36/NCT03925636/ICF_000.pdf	https://clinicaltrials.gov/study/NCT03925636
NCT02674490	Click	Click	ALL	0	1	1	58	OTHER	INTERVENTIONAL	2016	2016-06-15	2022-04-01	OK	61.77	9.1	8.71	10.3	9.63	15	6.38	491	13	5897	0.08	https://storage.googleapis.com/ctgov2-large-docs/90/NCT02674490/ICF_002.pdf	https://clinicaltrials.gov/study/NCT02674490
NCT02839681	Click	Click	ALL	0	1	1	2	NIH	INTERVENTIONAL	2016	2016-07-19	2018-07-25	OK	54.56	11.9	11.85	14.4	10.74	22.6667	7.3	533	13	5376	0.1	https://storage.googleapis.com/ctgov2-large-docs/81/NCT02839681/ICF_001.pdf	https://clinicaltrials.gov/study/NCT02839681
NCT02728076	Click	Click	FEMALE	0	1	1	39	OTHER	INTERVENTIONAL	2016	2016-07-29	2024-12-01	OK	60.28	11.7	12.31	11.9	6.1	28	6.86	371	13	5685	0.07	https://storage.googleapis.com/ctgov2-large-docs/76/NCT02728076/ICF_001.pdf	https://clinicaltrials.gov/study/NCT02728076
NCT02986659	Click	Click	ALL	0	0	1	30	OTHER	INTERVENTIONAL	2016	2016-08-03	2018-11-15	OK	57.1	10.9	10.73	13.2	11.03	10.5	6.62	528	13	5984	0.09	https://storage.googleapis.com/ctgov2-large-docs/59/NCT02986659/ICF_001.pdf	https://clinicaltrials.gov/study/NCT02986659
NCT03085589	Click	Click	ALL	0	1	1	267	OTHER	OBSERVATIONAL	2016	2016-08-16	2020-07-01	OK	41.6	12.7	11.93	16.5	14.74	33.5	8.56	782	13	4652	0.17	https://storage.googleapis.com/ctgov2-large-docs/89/NCT03085589/Prot_SAP_ICF_000.pdf	https://clinicaltrials.gov/study/NCT03085589
NCT02769832	Click	Click	ALL	0	1	1	32	OTHER	INTERVENTIONAL	2016	2016-08-29	2025-05-01	OK	51.92	12.9	12.99	16.5	11.55	59	7.37	519	13	5002	0.1	https://storage.googleapis.com/ctgov2-large-docs/32/NCT02769832/ICF_001.pdf	https://clinicaltrials.gov/study/NCT02769832
NCT02941718	Click	Click	ALL	0	1	1	30	OTHER	INTERVENTIONAL	2016	2016-11-01	2019-01-17	OK	58.11	10.5	10.77	13.2	11.08	16.25	7.21	508	13	4723	0.11	https://storage.googleapis.com/ctgov2-large-docs/18/NCT02941718/ICF_000.pdf	https://clinicaltrials.gov/study/NCT02941718
NCT02985151	Click	Click	ALL	0	1	1	51	OTHER	INTERVENTIONAL	2016	2016-11-01	2020-12-01	OK	55.68	11.4	11.43	14.2	11.32	23.6667	7.02	478	13	4978	0.1	https://storage.googleapis.com/ctgov2-large-docs/51/NCT02985151/ICF_001.pdf	https://clinicaltrials.gov/study/NCT02985151
NCT02759731	Click	Click	ALL	0	1	1	24	NIH	INTERVENTIONAL	2016	2016-11-01	2024-05-30	OK	54.76	11.8	11.81	15	11.67	17	6.96	541	13	5574	0.1	https://storage.googleapis.com/ctgov2-large-docs/31/NCT02759731/ICF_001.pdf	https://clinicaltrials.gov/study/NCT02759731
NCT02874989	Click	Click	ALL	0	1	1	26	OTHER	INTERVENTIONAL	2016	2016-12-16	2019-06-03	OK	56.39	11.2	11.39	14.3	11.78	11.1667	7.04	639	13	6080	0.11	https://storage.googleapis.com/ctgov2-large-docs/89/NCT02874989/ICF_000.pdf	https://clinicaltrials.gov/study/NCT02874989
NCT02677051	Click	Click	MALE	1	1	0	48	OTHER	INTERVENTIONAL	2016	2016-02-01	2024-07-01	OK	61.16	9.3	9.57	12	11.43	13.6	6.79	422	13	4189	0.1	https://storage.googleapis.com/ctgov2-large-docs/51/NCT02677051/ICF_000.pdf	https://clinicaltrials.gov/study/NCT02677051
NCT02696980	Click	Click	ALL	0	1	1	20	OTHER	INTERVENTIONAL	2016	2016-04-01	2019-06-01	OK	43.9	9.7	8.01	11.8	14.65	5.25	16.94	10	13	21	0.48	https://storage.googleapis.com/ctgov2-large-docs/80/NCT02696980/ICF_000.pdf	https://clinicaltrials.gov/study/NCT02696980
NCT02523274	Click	Click	ALL	0	0	1	60	OTHER	INTERVENTIONAL	2016	2016-06-01	2019-07-17	OK	49.65	11.7	10.5	14	12.13	15.25	6.66	458	13	4989	0.09	https://storage.googleapis.com/ctgov2-large-docs/74/NCT02523274/ICF_001.pdf	https://clinicaltrials.gov/study/NCT02523274
NCT02801877	Click	Click	ALL	0	1	1	301	OTHER	INTERVENTIONAL	2016	2016-07-01	2018-01-01	OK	59.33	10	10.19	12.3	10.73	16	6.83	359	13	3594	0.1	https://storage.googleapis.com/ctgov2-large-docs/77/NCT02801877/ICF_001.pdf	https://clinicaltrials.gov/study/NCT02801877
NCT03080454	Click	Click	ALL	0	1	1	26	OTHER	INTERVENTIONAL	2016	2016-09-01	2018-03-01	OK	59.84	9.8	9.65	12.9	11.84	13.2	6.75	390	13	4304	0.09	https://storage.googleapis.com/ctgov2-large-docs/54/NCT03080454/ICF_001.pdf	https://clinicaltrials.gov/study/NCT03080454
NCT02837250	Click	Click	ALL	0	1	1	51	OTHER	INTERVENTIONAL	2016	2016-10-01	2018-07-05	OK	59.84	9.8	9.62	11.7	10.39	23	6.63	439	13	5072	0.09	https://storage.googleapis.com/ctgov2-large-docs/50/NCT02837250/ICF_001.pdf	https://clinicaltrials.gov/study/NCT02837250
NCT02652195	Click	Click	ALL	0	1	0	88	OTHER	INTERVENTIONAL	2016	2016-11-01	2024-06-01	OK	56.89	11	11.37	13.6	11.38	15.5	7.16	616	13	5599	0.11	https://storage.googleapis.com/ctgov2-large-docs/95/NCT02652195/ICF_004.pdf	https://clinicaltrials.gov/study/NCT02652195
NCT02901275	Click	Click	ALL	0	1	1	29	OTHER	INTERVENTIONAL	2016	2016-12-01	2020-03-23	OK	65.6	18	22.36	14.7	-6.6	51	3.46	147	13	16124	0.01	https://storage.googleapis.com/ctgov2-large-docs/75/NCT02901275/ICF_001.pdf	https://clinicaltrials.gov/study/NCT02901275
NCT02500602	Click	Click	ALL	1	1	1	144	FED	INTERVENTIONAL	2016	2016-06-01	2019-12-16	OK	58.92	10.2	10.67	12.6	10.85	17.25	7.12	472	12	4325	0.11	https://storage.googleapis.com/ctgov2-large-docs/02/NCT02500602/ICF_000.pdf	https://clinicaltrials.gov/study/NCT02500602
NCT02656017	Click	Click	ALL	0	1	0	97	OTHER	INTERVENTIONAL	2016	2016-06-27	2020-12-07	OK	56.39	11.2	11.28	14	11.44	11	6.83	638	12	6382	0.1	https://storage.googleapis.com/ctgov2-large-docs/17/NCT02656017/ICF_000.pdf	https://clinicaltrials.gov/study/NCT02656017
NCT02917447	Click	Click	FEMALE	0	1	1	102	FED	INTERVENTIONAL	2016	2016-07-05	2019-06-28	OK	56.29	11.2	11.11	13.3	10.51	21	6.71	532	12	6103	0.09	https://storage.googleapis.com/ctgov2-large-docs/47/NCT02917447/ICF_000.pdf	https://clinicaltrials.gov/study/NCT02917447
NCT03539081	Click	Click	ALL	0	1	1	15	OTHER	INTERVENTIONAL	2016	2016-07-05	2020-04-23	OK	58.42	10.4	10.23	12	9.98	10.1667	6.72	496	12	5885	0.08	https://storage.googleapis.com/ctgov2-large-docs/81/NCT03539081/ICF_002.pdf	https://clinicaltrials.gov/study/NCT03539081
NCT02824263	Click	Click	ALL	0	1	1	144	OTHER	INTERVENTIONAL	2016	2016-07-10	2022-12-01	OK	68.91	8.4	9.13	10.8	9.75	17.75	6.67	448	12	5339	0.08	https://storage.googleapis.com/ctgov2-large-docs/63/NCT02824263/ICF_001.pdf	https://clinicaltrials.gov/study/NCT02824263
NCT02787044	Click	Click	ALL	0	1	1	5388	OTHER	INTERVENTIONAL	2016	2016-08-01	2020-05-31	OK	58.52	10.3	10.3	12.8	11.14	16.5	6.55	444	12	4848	0.09	https://storage.googleapis.com/ctgov2-large-docs/44/NCT02787044/ICF_002.pdf	https://clinicaltrials.gov/study/NCT02787044
NCT02612194	Click	Click	ALL	0	1	1	8	OTHER	INTERVENTIONAL	2016	2016-09-27	2019-11-21	OK	58.01	10.5	10.75	12.9	10.79	65	7.19	478	12	4392	0.11	https://storage.googleapis.com/ctgov2-large-docs/94/NCT02612194/ICF_001.pdf	https://clinicaltrials.gov/study/NCT02612194
NCT03075761	Click	Click	ALL	1	1	0	111	OTHER	INTERVENTIONAL	2016	2016-11-18	2019-10-10	OK	57.2	10.8	10.76	13.9	11.67	74	6.79	378	12	3993	0.09	https://storage.googleapis.com/ctgov2-large-docs/61/NCT03075761/ICF_001.pdf	https://clinicaltrials.gov/study/NCT03075761
NCT02757326	Click	Click	ALL	0	1	1	13	INDUSTRY	INTERVENTIONAL	2016	2016-12-13	2019-05-01	OK	45.8	13.2	12.25	15.7	12.31	22	7.06	546	12	5259	0.1	https://storage.googleapis.com/ctgov2-large-docs/26/NCT02757326/ICF_002.pdf	https://clinicaltrials.gov/study/NCT02757326
NCT02735174	Click	Click	ALL	1	0	0	21	OTHER	INTERVENTIONAL	2016	2016-01-01	2018-11-29	OK	66.47	9.4	10.29	11.9	9.52	10.2	6.7	360	12	4348	0.08	https://storage.googleapis.com/ctgov2-large-docs/74/NCT02735174/ICF_001.pdf	https://clinicaltrials.gov/study/NCT02735174
NCT02582008	Click	Click	ALL	0	1	1	9	OTHER	INTERVENTIONAL	2016	2016-01-01	2019-09-06	OK	44.07	13.8	13.44	17.3	13.06	37.5	7.51	571	12	4692	0.12	https://storage.googleapis.com/ctgov2-large-docs/08/NCT02582008/ICF_000.pdf	https://clinicaltrials.gov/study/NCT02582008
NCT02577549	Click	Click	ALL	0	1	1	823	OTHER	INTERVENTIONAL	2016	2016-01-01	2021-05-28	OK	50.67	11.3	10.28	13.5	12.18	16.75	6.72	483	12	4827	0.1	https://storage.googleapis.com/ctgov2-large-docs/49/NCT02577549/ICF_002.pdf	https://clinicaltrials.gov/study/NCT02577549
NCT02657993	Click	Click	FEMALE	0	1	1	191	OTHER	INTERVENTIONAL	2016	2016-03-01	2021-03-18	OK	54.56	11.9	11.81	14.9	11.44	65	6.86	501	12	5783	0.09	https://storage.googleapis.com/ctgov2-large-docs/93/NCT02657993/ICF_000.pdf	https://clinicaltrials.gov/study/NCT02657993
NCT03102710	Click	Click	ALL	0	1	0	103	OTHER	INTERVENTIONAL	2016	2016-05-01	2019-03-01	OK	57.91	10.6	10.5	12.3	9.98	13.2	6.95	495	12	5137	0.1	https://storage.googleapis.com/ctgov2-large-docs/10/NCT03102710/ICF_000.pdf	https://clinicaltrials.gov/study/NCT03102710
NCT02539342	Click	Click	ALL	1	1	0	1	OTHER	INTERVENTIONAL	2016	2016-10-01	2017-03-02	OK	60.55	9.6	9.41	11.9	11.14	24	6.98	426	12	4506	0.09	https://storage.googleapis.com/ctgov2-large-docs/42/NCT02539342/ICF_001.pdf	https://clinicaltrials.gov/study/NCT02539342
NCT03010488	Click	Click	ALL	0	1	1	44	OTHER	INTERVENTIONAL	2016	2016-11-01	2019-08-01	OK	43.16	14.2	13.23	16.7	12.02	9	7.03	726	12	7586	0.1	https://storage.googleapis.com/ctgov2-large-docs/88/NCT03010488/ICF_000.pdf	https://clinicaltrials.gov/study/NCT03010488
NCT02841774	Click	Click	ALL	0	1	1	10	OTHER	INTERVENTIONAL	2016	2016-11-01	2021-06-01	OK	59.53	9.9	9.65	12	10.62	18.5	6.32	438	12	5576	0.08	https://storage.googleapis.com/ctgov2-large-docs/74/NCT02841774/ICF_001.pdf	https://clinicaltrials.gov/study/NCT02841774
NCT02675075	Click	Click	ALL	0	1	1	34	FED	OBSERVATIONAL	2016	2016-01-01	2017-12-31	OK	58.52	10.3	10.14	14.4	12.88	33	6.53	346	11	4270	0.08	https://storage.googleapis.com/ctgov2-large-docs/75/NCT02675075/ICF_001.pdf	https://clinicaltrials.gov/study/NCT02675075
NCT02693080	Click	Click	ALL	0	1	1	19	OTHER	INTERVENTIONAL	2016	2016-01-19	2020-04-29	OK	44.48	13.7	12.97	16.5	12.54	23.3333	7.3	402	11	3860	0.1	https://storage.googleapis.com/ctgov2-large-docs/80/NCT02693080/ICF_000.pdf	https://clinicaltrials.gov/study/NCT02693080
NCT02973113	Click	Click	ALL	1	1	1	8	OTHER	INTERVENTIONAL	2016	2016-02-16	2020-07-11	OK	56.89	11	11	14.3	12.13	10.6667	6.87	443	11	4648	0.1	https://storage.googleapis.com/ctgov2-large-docs/13/NCT02973113/ICF_000.pdf	https://clinicaltrials.gov/study/NCT02973113
NCT02634710	Click	Click	ALL	0	1	1	35	OTHER	INTERVENTIONAL	2016	2016-02-23	2024-12-01	OK	57.5	10.7	10.73	12.9	10.33	38	7.12	330	11	3607	0.09	https://storage.googleapis.com/ctgov2-large-docs/10/NCT02634710/ICF_001.pdf	https://clinicaltrials.gov/study/NCT02634710
NCT03593538	Click	Click	ALL	0	1	1	80	OTHER	INTERVENTIONAL	2016	2016-04-01	2020-03-13	OK	48.48	20.4	22.4	42.6	23.51	28	8.67	1	11	56	0.02	https://storage.googleapis.com/ctgov2-large-docs/38/NCT03593538/ICF_001.pdf	https://clinicaltrials.gov/study/NCT03593538
NCT02581982	Click	Click	ALL	0	1	1	27	OTHER	INTERVENTIONAL	2016	2016-04-06	2022-12-19	OK	47.01	12.7	11.88	14.8	11.9	17.25	7.34	623	11	5305	0.12	https://storage.googleapis.com/ctgov2-large-docs/82/NCT02581982/ICF_001.pdf	https://clinicaltrials.gov/study/NCT02581982
NCT03657407	Click	Click	FEMALE	0	1	1	56	OTHER	INTERVENTIONAL	2016	2016-06-01	2017-05-31	OK	32.33	14.2	12.12	16.3	14.45	20.25	7.88	549	11	3817	0.14	https://storage.googleapis.com/ctgov2-large-docs/07/NCT03657407/Prot_SAP_ICF_000.pdf	https://clinicaltrials.gov/study/NCT03657407
NCT03169101	Click	Click	ALL	0	1	1	395	OTHER	OBSERVATIONAL	2016	2016-07-01	2022-04-25	OK	58.72	10.3	10.29	12.5	10.68	19.5	6.77	665	11	7114	0.09	https://storage.googleapis.com/ctgov2-large-docs/01/NCT03169101/ICF_001.pdf	https://clinicaltrials.gov/study/NCT03169101
NCT04227405	Click	Click	ALL	0	1	1	584	OTHER	INTERVENTIONAL	2016	2016-07-12	2019-02-28	OK	45.8	13.2	12.29	15.4	11.84	13	7.34	474	11	4484	0.11	https://storage.googleapis.com/ctgov2-large-docs/05/NCT04227405/ICF_002.pdf	https://clinicaltrials.gov/study/NCT04227405
NCT02862600	Click	Click	ALL	0	1	1	35	INDUSTRY	INTERVENTIONAL	2016	2016-08-01	2017-05-22	OK	65.96	9.5	10.23	10.4	7.37	16.25	6.71	399	11	5110	0.08	https://storage.googleapis.com/ctgov2-large-docs/00/NCT02862600/ICF_002.pdf	https://clinicaltrials.gov/study/NCT02862600
NCT02464410	Click	Click	ALL	0	1	1	299	FED	INTERVENTIONAL	2016	2016-08-04	2021-03-31	OK	44.37	13.7	13.11	16.9	12.6	17	7.52	479	11	4274	0.11	https://storage.googleapis.com/ctgov2-large-docs/10/NCT02464410/ICF_001.pdf	https://clinicaltrials.gov/study/NCT02464410
NCT02919176	Click	Click	ALL	0	1	1	39	OTHER	INTERVENTIONAL	2016	2016-09-01	2019-02-04	OK	58.21	10.5	10.35	12	9.75	20.6667	6.91	583	11	6154	0.09	https://storage.googleapis.com/ctgov2-large-docs/76/NCT02919176/ICF_000.pdf	https://clinicaltrials.gov/study/NCT02919176
NCT03244865	Click	Click	FEMALE	0	1	1	35	OTHER	OBSERVATIONAL	2016	2016-09-29	2018-04-11	OK	59.84	9.8	9.99	12.5	11.2	17	6.94	324	11	3172	0.1	https://storage.googleapis.com/ctgov2-large-docs/65/NCT03244865/ICF_002.pdf	https://clinicaltrials.gov/study/NCT03244865
NCT02966873	Click	Click	ALL	0	1	1	182	OTHER	INTERVENTIONAL	2016	2016-10-01	2022-09-19	OK	57.2	10.8	11.41	12.7	10.39	20	7.65	549	11	4613	0.12	https://storage.googleapis.com/ctgov2-large-docs/73/NCT02966873/ICF_002.pdf	https://clinicaltrials.gov/study/NCT02966873
NCT02922751	Click	Click	ALL	1	1	0	552	OTHER	OBSERVATIONAL	2016	2016-11-16	2024-12-01	OK	56.49	11.1	11.32	13.5	11.03	68	6.91	477	11	4766	0.1	https://storage.googleapis.com/ctgov2-large-docs/51/NCT02922751/ICF_000.pdf	https://clinicaltrials.gov/study/NCT02922751
NCT02962128	Click	Click	ALL	0	1	1	80	OTHER	INTERVENTIONAL	2016	2016-11-29	2021-12-14	OK	57.5	10.7	11.08	12.8	10.5	10.3333	6.96	552	11	5278	0.1	https://storage.googleapis.com/ctgov2-large-docs/28/NCT02962128/ICF_000.pdf	https://clinicaltrials.gov/study/NCT02962128
NCT02959164	Click	Click	ALL	0	1	1	36	OTHER	INTERVENTIONAL	2016	2016-12-05	2020-10-16	OK	56.29	11.2	11.4	13.9	11.09	61	7.28	478	11	4457	0.11	https://storage.googleapis.com/ctgov2-large-docs/64/NCT02959164/ICF_000.pdf	https://clinicaltrials.gov/study/NCT02959164
NCT02590588	Click	Click	ALL	0	1	1	1	OTHER	INTERVENTIONAL	2016	2016-01-01	2017-03-27	OK	54.66	11.8	11.96	15.2	11.9	14.2	6.91	403	11	4154	0.1	https://storage.googleapis.com/ctgov2-large-docs/88/NCT02590588/ICF_001.pdf	https://clinicaltrials.gov/study/NCT02590588
NCT02276963	Click	Click	ALL	0	1	1	6	OTHER	INTERVENTIONAL	2016	2016-01-01	2019-02-15	OK	49.75	11.6	11.04	13.8	11.89	20	7.46	549	11	4480	0.12	https://storage.googleapis.com/ctgov2-large-docs/63/NCT02276963/ICF_001.pdf	https://clinicaltrials.gov/study/NCT02276963
NCT02730598	Click	Click	FEMALE	0	1	1	28	OTHER	INTERVENTIONAL	2016	2016-02-01	2017-01-20	OK	61.77	9.1	9.17	11.3	10.79	39.5	6.78	377	11	3605	0.1	https://storage.googleapis.com/ctgov2-large-docs/98/NCT02730598/ICF_000.pdf	https://clinicaltrials.gov/study/NCT02730598
NCT02810392	Click	Click	ALL	0	1	1	20	OTHER	INTERVENTIONAL	2016	2016-04-01	2020-03-04	OK	57.4	10.8	11.13	14	11.84	12.6	7	507	11	4660	0.11	https://storage.googleapis.com/ctgov2-large-docs/92/NCT02810392/ICF_000.pdf	https://clinicaltrials.gov/study/NCT02810392
NCT02709694	Click	Click	ALL	0	1	1	33	OTHER	OBSERVATIONAL	2016	2016-04-01	2021-01-01	OK	47.22	12.6	12.07	14.6	11.73	22	7.51	406	11	3516	0.12	https://storage.googleapis.com/ctgov2-large-docs/94/NCT02709694/ICF_001.pdf	https://clinicaltrials.gov/study/NCT02709694
NCT02886286	Click	Click	ALL	0	1	1	17	OTHER	INTERVENTIONAL	2016	2016-05-01	2017-12-01	OK	41.29	12.8	11.36	14.8	13.17	86	7.61	535	11	4107	0.13	https://storage.googleapis.com/ctgov2-large-docs/86/NCT02886286/Prot_SAP_ICF_000.pdf	https://clinicaltrials.gov/study/NCT02886286
NCT02735473	Click	Click	ALL	1	0	0	46	OTHER	INTERVENTIONAL	2016	2016-06-01	2021-09-10	OK	68.4	8.6	9.62	11.3	10.1	18.75	6.56	419	11	5041	0.08	https://storage.googleapis.com/ctgov2-large-docs/73/NCT02735473/ICF_000.pdf	https://clinicaltrials.gov/study/NCT02735473
NCT02802241	Click	Click	ALL	0	1	1	340	OTHER	INTERVENTIONAL	2016	2016-06-01	2019-01-01	OK	41.03	15	14.17	18	12.6	66	7.38	464	11	4624	0.1	https://storage.googleapis.com/ctgov2-large-docs/41/NCT02802241/ICF_000.pdf	https://clinicaltrials.gov/study/NCT02802241
NCT02629419	Click	Click	ALL	0	1	1	4	INDUSTRY	INTERVENTIONAL	2016	2016-09-01	2022-08-06	OK	51.48	11	10.4	13.2	11.89	20.5	6.99	519	11	4442	0.12	https://storage.googleapis.com/ctgov2-large-docs/19/NCT02629419/ICF_000.pdf	https://clinicaltrials.gov/study/NCT02629419
NCT03112720	Click	Click	ALL	1	1	1	8	OTHER	INTERVENTIONAL	2016	2016-09-01	2020-09-01	OK	53.95	12.1	12.19	14.9	10.91	57	7.18	380	11	3862	0.1	https://storage.googleapis.com/ctgov2-large-docs/20/NCT03112720/ICF_001.pdf	https://clinicaltrials.gov/study/NCT03112720
NCT03058835	Click	Click	FEMALE	0	1	0	125	OTHER	INTERVENTIONAL	2016	2016-09-01	2025-12-01	OK	59.13	10.1	10.11	13	11.43	13.2	6.73	394	11	4151	0.09	https://storage.googleapis.com/ctgov2-large-docs/35/NCT03058835/ICF_000.pdf	https://clinicaltrials.gov/study/NCT03058835
NCT02803749	Click	Click	ALL	0	1	1	21	OTHER	INTERVENTIONAL	2016	2016-10-01	2019-01-25	OK	57.3	10.8	11.18	12.7	10.28	12.2	7.29	411	11	3789	0.11	https://storage.googleapis.com/ctgov2-large-docs/49/NCT02803749/ICF_001.pdf	https://clinicaltrials.gov/study/NCT02803749
NCT02710669	Click	Click	ALL	0	1	1	193	OTHER	INTERVENTIONAL	2016	2016-10-01	2020-04-01	OK	49.66	24.1	28.6	20.7	-8.51	50	3.74	13	11	14804	0	https://storage.googleapis.com/ctgov2-large-docs/69/NCT02710669/ICF_001.pdf	https://clinicaltrials.gov/study/NCT02710669
NCT02964377	Click	Click	MALE	1	0	0	15	OTHER	INTERVENTIONAL	2016	2016-11-01	2018-07-01	OK	66.47	9.4	10.25	8.7	5.69	73	6.85	441	11	5571	0.08	https://storage.googleapis.com/ctgov2-large-docs/77/NCT02964377/ICF_001.pdf	https://clinicaltrials.gov/study/NCT02964377
NCT02806024	Click	Click	FEMALE	0	1	0	14	OTHER	INTERVENTIONAL	2016	2016-11-01	2018-08-01	OK	49.96	11.6	10.7	13.5	11.84	13.4	6.81	393	11	3773	0.1	https://storage.googleapis.com/ctgov2-large-docs/24/NCT02806024/ICF_000.pdf	https://clinicaltrials.gov/study/NCT02806024
NCT02564796	Click	Click	ALL	1	0	0	4	OTHER	INTERVENTIONAL	2016	2016-11-01	2020-06-01	OK	62.07	9	9.66	11.8	11.42	10.1667	7.19	362	11	2921	0.12	https://storage.googleapis.com/ctgov2-large-docs/96/NCT02564796/ICF_001.pdf	https://clinicaltrials.gov/study/NCT02564796
NCT02933008	Click	Click	FEMALE	1	1	0	420	OTHER	INTERVENTIONAL	2016	2016-12-01	2022-05-30	OK	61.16	9.3	9.03	11.4	10.85	12.4	6.4	337	11	3851	0.09	https://storage.googleapis.com/ctgov2-large-docs/08/NCT02933008/ICF_000.pdf	https://clinicaltrials.gov/study/NCT02933008
NCT03220945	Click	Click	MALE	0	1	1	45	OTHER	INTERVENTIONAL	2016	2016-01-06	2025-01-31	OK	59.74	9.9	10	11.6	10.15	30.5	6.95	362	10	3634	0.1	https://storage.googleapis.com/ctgov2-large-docs/45/NCT03220945/ICF_000.pdf	https://clinicaltrials.gov/study/NCT03220945
NCT02478255	Click	Click	ALL	0	1	1	25	OTHER	INTERVENTIONAL	2016	2016-03-21	2022-01-13	OK	48.13	12.3	11.52	14.5	12.25	67	7.11	466	10	4231	0.11	https://storage.googleapis.com/ctgov2-large-docs/55/NCT02478255/ICF_001.pdf	https://clinicaltrials.gov/study/NCT02478255
NCT02756013	Click	Click	FEMALE	0	1	1	3	OTHER	INTERVENTIONAL	2016	2016-04-20	2019-01-24	OK	52.53	12.6	12.86	15.1	10.39	15.75	7.66	415	10	3995	0.1	https://storage.googleapis.com/ctgov2-large-docs/13/NCT02756013/ICF_001.pdf	https://clinicaltrials.gov/study/NCT02756013
NCT02496676	Click	Click	MALE	1	1	1	8	NIH	INTERVENTIONAL	2016	2016-05-17	2020-04-23	OK	57.61	10.7	10.63	12.4	9.81	69	6.88	453	10	4878	0.09	https://storage.googleapis.com/ctgov2-large-docs/76/NCT02496676/ICF_001.pdf	https://clinicaltrials.gov/study/NCT02496676
NCT02581943	Click	Click	ALL	0	1	1	43	OTHER	INTERVENTIONAL	2016	2016-06-17	2022-12-28	OK	47.12	12.7	12.11	15.4	12.6	17.25	7.31	579	10	4830	0.12	https://storage.googleapis.com/ctgov2-large-docs/43/NCT02581943/ICF_001.pdf	https://clinicaltrials.gov/study/NCT02581943
NCT02332863	Click	Click	ALL	0	1	1	44	OTHER	INTERVENTIONAL	2016	2016-08-03	2020-05-01	OK	51.89	10.8	10.25	12.3	11.55	17	7.49	365	10	2895	0.13	https://storage.googleapis.com/ctgov2-large-docs/63/NCT02332863/ICF_002.pdf	https://clinicaltrials.gov/study/NCT02332863
NCT02744391	Click	Click	ALL	0	1	1	47	OTHER	INTERVENTIONAL	2016	2016-08-24	2018-11-30	OK	59.74	9.9	10.32	11.6	10.27	12	7.23	459	10	4048	0.11	https://storage.googleapis.com/ctgov2-large-docs/91/NCT02744391/ICF_001.pdf	https://clinicaltrials.gov/study/NCT02744391
NCT02695498	Click	Click	ALL	0	1	1	89	OTHER	INTERVENTIONAL	2016	2016-08-26	2019-07-17	OK	58.01	10.5	11.08	13.5	11.6	16.5	7.11	495	10	4175	0.12	https://storage.googleapis.com/ctgov2-large-docs/98/NCT02695498/ICF_002.pdf	https://clinicaltrials.gov/study/NCT02695498
NCT02772432	Click	Click	ALL	0	1	1	53	OTHER	INTERVENTIONAL	2016	2016-09-01	2018-05-18	OK	56.29	11.2	11.05	13.7	11.03	16.5	6.82	327	10	3662	0.09	https://storage.googleapis.com/ctgov2-large-docs/32/NCT02772432/ICF_000.pdf	https://clinicaltrials.gov/study/NCT02772432
NCT02901574	Click	Click	ALL	0	1	1	32	OTHER	INTERVENTIONAL	2016	2016-09-19	2022-05-20	OK	67.49	9	9.72	9.6	7.54	20	7.35	459	10	5062	0.09	https://storage.googleapis.com/ctgov2-large-docs/74/NCT02901574/ICF_000.pdf	https://clinicaltrials.gov/study/NCT02901574
NCT02921412	Click	Click	ALL	0	1	0	37	INDUSTRY	INTERVENTIONAL	2016	2016-10-01	2017-03-21	OK	57.91	10.6	10.75	12.4	10.1	21.6667	6.74	373	10	3833	0.1	https://storage.googleapis.com/ctgov2-large-docs/12/NCT02921412/ICF_001.pdf	https://clinicaltrials.gov/study/NCT02921412
NCT02564471	Click	Click	ALL	0	1	0	103	OTHER	INTERVENTIONAL	2016	2016-11-11	2019-02-01	OK	51.28	11.1	10.22	12.3	11.2	15.75	6.94	426	10	4106	0.1	https://storage.googleapis.com/ctgov2-large-docs/71/NCT02564471/ICF_002.pdf	https://clinicaltrials.gov/study/NCT02564471
NCT02998151	Click	Click	ALL	1	1	0	29	OTHER	INTERVENTIONAL	2016	2016-01-01	2020-11-01	OK	59.43	10	10.34	12.4	11.08	16.75	6.97	483	10	4258	0.11	https://storage.googleapis.com/ctgov2-large-docs/51/NCT02998151/ICF_002.pdf	https://clinicaltrials.gov/study/NCT02998151
NCT02539160	Click	Click	ALL	0	1	1	101	OTHER	INTERVENTIONAL	2016	2016-02-01	2020-06-17	OK	59.33	10	10.05	12.4	10.97	11.5	7.05	403	10	4025	0.1	https://storage.googleapis.com/ctgov2-large-docs/60/NCT02539160/ICF_001.pdf	https://clinicaltrials.gov/study/NCT02539160
NCT02545933	Click	Click	ALL	0	1	1	130	OTHER	INTERVENTIONAL	2016	2016-02-01	2020-01-01	OK	59.03	10.1	10.15	12.6	11.02	14.4	7.07	416	10	4120	0.1	https://storage.googleapis.com/ctgov2-large-docs/33/NCT02545933/ICF_001.pdf	https://clinicaltrials.gov/study/NCT02545933
NCT02596776	Click	Click	FEMALE	0	1	0	26	OTHER	INTERVENTIONAL	2016	2016-03-01	2018-08-20	OK	59.43	10	9.9	11.2	9.63	19	6.81	515	10	5392	0.1	https://storage.googleapis.com/ctgov2-large-docs/76/NCT02596776/ICF_000.pdf	https://clinicaltrials.gov/study/NCT02596776
NCT02700451	Click	Click	ALL	0	1	1	178	OTHER	INTERVENTIONAL	2016	2016-03-01	2023-03-01	OK	48.13	12.3	11.55	14.8	12.36	22.3333	7.05	429	10	3939	0.11	https://storage.googleapis.com/ctgov2-large-docs/51/NCT02700451/ICF_001.pdf	https://clinicaltrials.gov/study/NCT02700451
NCT02724800	Click	Click	ALL	0	1	1	92	FED	INTERVENTIONAL	2016	2016-04-01	2020-03-01	OK	46.4	12.9	12.07	16.8	13.7	21.3333	6.98	360	10	3707	0.1	https://storage.googleapis.com/ctgov2-large-docs/00/NCT02724800/ICF_000.pdf	https://clinicaltrials.gov/study/NCT02724800
NCT00194714	Click	Click	FEMALE	0	1	1	22	OTHER	INTERVENTIONAL	2016	2016-05-01	2023-05-22	OK	50.91	13.3	13.4	16.1	10.98	13.75	7.82	383	10	3488	0.11	https://storage.googleapis.com/ctgov2-large-docs/14/NCT00194714/ICF_001.pdf	https://clinicaltrials.gov/study/NCT00194714
NCT02516228	Click	Click	ALL	1	1	0	6	INDUSTRY	INTERVENTIONAL	2016	2016-08-01	2018-05-01	OK	58.11	10.5	10.67	13	11.02	19.25	6.83	445	10	4521	0.1	https://storage.googleapis.com/ctgov2-large-docs/28/NCT02516228/ICF_000.pdf	https://clinicaltrials.gov/study/NCT02516228
NCT02886234	Click	Click	ALL	0	1	1	50	OTHER	INTERVENTIONAL	2016	2016-08-01	2018-08-01	OK	59.13	10.1	10.02	11.9	10.39	36.5	6.84	463	10	4869	0.1	https://storage.googleapis.com/ctgov2-large-docs/34/NCT02886234/ICF_001.pdf	https://clinicaltrials.gov/study/NCT02886234
NCT02175030	Click	Click	FEMALE	0	1	0	711	OTHER	INTERVENTIONAL	2016	2016-08-01	2020-12-01	OK	63.83	10.4	11.03	12.9	9.7	16.75	6.5	384	10	5121	0.07	https://storage.googleapis.com/ctgov2-large-docs/30/NCT02175030/ICF_001.pdf	https://clinicaltrials.gov/study/NCT02175030
NCT02943915	Click	Click	ALL	0	1	1	45	INDUSTRY	INTERVENTIONAL	2016	2016-09-01	2019-09-10	OK	50.46	11.4	10.78	13.1	11.6	37	7.1	400	10	3278	0.12	https://storage.googleapis.com/ctgov2-large-docs/15/NCT02943915/ICF_002.pdf	https://clinicaltrials.gov/study/NCT02943915
NCT02860039	Click	Click	ALL	1	0	0	170	OTHER	INTERVENTIONAL	2016	2016-09-01	2024-09-01	OK	66.98	9.2	9.83	10.9	8.59	17.75	6.42	441	10	6010	0.07	https://storage.googleapis.com/ctgov2-large-docs/39/NCT02860039/ICF_002.pdf	https://clinicaltrials.gov/study/NCT02860039
NCT02892513	Click	Click	ALL	0	1	1	53	OTHER	INTERVENTIONAL	2016	2016-11-01	2018-04-30	OK	60.04	9.8	9.65	11.3	9.92	38.5	6.6	341	10	3970	0.09	https://storage.googleapis.com/ctgov2-large-docs/13/NCT02892513/ICF_002.pdf	https://clinicaltrials.gov/study/NCT02892513
NCT02903511	Click	Click	ALL	0	1	0	56	OTHER	INTERVENTIONAL	2016	2016-11-01	2020-08-17	OK	57.07	21.2	25.68	16.9	-8.92	25	3.4	18	10	14901	0	https://storage.googleapis.com/ctgov2-large-docs/11/NCT02903511/ICF_001.pdf	https://clinicaltrials.gov/study/NCT02903511
NCT02825849	Click	Click	FEMALE	0	1	0	27	OTHER	INTERVENTIONAL	2016	2016-11-01	2019-08-01	OK	59.43	10	10.23	12.7	11.37	17.5	6.87	351	10	3388	0.1	https://storage.googleapis.com/ctgov2-large-docs/49/NCT02825849/ICF_002.pdf	https://clinicaltrials.gov/study/NCT02825849
NCT02971202	Click	Click	ALL	1	1	0	33	OTHER	INTERVENTIONAL	2016	2016-12-01	2019-02-01	OK	68.91	8.4	8.91	8.8	7.31	19.75	6.31	389	10	5611	0.07	https://storage.googleapis.com/ctgov2-large-docs/02/NCT02971202/ICF_001.pdf	https://clinicaltrials.gov/study/NCT02971202
NCT02697617	Click	Click	ALL	0	1	0	18	OTHER	INTERVENTIONAL	2016	2016-01-26	2020-01-01	OK	53.24	12.4	12.78	15.2	11.15	18.5	7.43	468	9	4283	0.11	https://storage.googleapis.com/ctgov2-large-docs/17/NCT02697617/ICF_000.pdf	https://clinicaltrials.gov/study/NCT02697617
NCT02598050	Click	Click	ALL	0	0	1	250	OTHER	OBSERVATIONAL	2016	2016-02-01	2017-12-31	OK	54.26	12	11.82	14.8	11.26	27	7.02	285	9	3087	0.09	https://storage.googleapis.com/ctgov2-large-docs/50/NCT02598050/ICF_001.pdf	https://clinicaltrials.gov/study/NCT02598050
NCT02524171	Click	Click	ALL	1	1	1	344	FED	INTERVENTIONAL	2016	2016-04-04	2021-03-30	OK	57.1	10.9	10.94	13.9	11.9	16.5	6.88	357	9	3912	0.09	https://storage.googleapis.com/ctgov2-large-docs/71/NCT02524171/ICF_001.pdf	https://clinicaltrials.gov/study/NCT02524171
NCT02754440	Click	Click	ALL	0	1	1	365	INDUSTRY	INTERVENTIONAL	2016	2016-04-20	2017-07-28	OK	60.75	9.5	9.91	11.1	10.33	12.8	7.05	355	9	3186	0.11	https://storage.googleapis.com/ctgov2-large-docs/40/NCT02754440/ICF_001.pdf	https://clinicaltrials.gov/study/NCT02754440
NCT02817087	Click	Click	ALL	0	1	1	38	OTHER	INTERVENTIONAL	2016	2016-05-27	2019-03-13	OK	57.81	10.6	10.91	13.4	11.08	16.5	7.37	389	9	3405	0.11	https://storage.googleapis.com/ctgov2-large-docs/87/NCT02817087/ICF_001.pdf	https://clinicaltrials.gov/study/NCT02817087
NCT02830165	Click	Click	MALE	0	1	1	11	OTHER	INTERVENTIONAL	2016	2016-06-15	2021-12-31	OK	36.62	8.4	0.4	30.9	18.4	-0.5	19.48	1	9	1	1	https://storage.googleapis.com/ctgov2-large-docs/65/NCT02830165/ICF_001.pdf	https://clinicaltrials.gov/study/NCT02830165
NCT02653768	Click	Click	ALL	0	1	1	345	FED	INTERVENTIONAL	2016	2016-07-01	2019-07-26	OK	52.19	10.7	9.68	13.1	12.47	11.1667	6.75	320	9	3333	0.1	https://storage.googleapis.com/ctgov2-large-docs/68/NCT02653768/ICF_000.pdf	https://clinicaltrials.gov/study/NCT02653768
NCT03881631	Click	Click	ALL	0	1	1	142	OTHER	INTERVENTIONAL	2016	2016-07-18	2023-05-03	OK	57	10.9	11.53	13.8	11.38	22.6667	7.4	460	9	3795	0.12	https://storage.googleapis.com/ctgov2-large-docs/31/NCT03881631/ICF_000.pdf	https://clinicaltrials.gov/study/NCT03881631
NCT03955510	Click	Click	ALL	0	1	1	12	OTHER	INTERVENTIONAL	2016	2016-07-31	2023-11-30	OK	51.38	11	10.25	12.4	11.14	22.6667	6.91	428	9	3882	0.11	https://storage.googleapis.com/ctgov2-large-docs/10/NCT03955510/ICF_001.pdf	https://clinicaltrials.gov/study/NCT03955510
NCT02624050	Click	Click	ALL	0	1	1	51	OTHER	INTERVENTIONAL	2016	2016-08-01	2018-01-31	OK	59.03	10.1	10.06	12.8	11.26	6.44444	6.63	358	9	4012	0.09	https://storage.googleapis.com/ctgov2-large-docs/50/NCT02624050/ICF_001.pdf	https://clinicaltrials.gov/study/NCT02624050
NCT02748577	Click	Click	ALL	0	1	1	121	OTHER	INTERVENTIONAL	2016	2016-08-24	2019-07-16	OK	58.01	10.5	11.04	13.4	11.55	12.6	7.1	490	9	4161	0.12	https://storage.googleapis.com/ctgov2-large-docs/77/NCT02748577/ICF_000.pdf	https://clinicaltrials.gov/study/NCT02748577
NCT02918409	Click	Click	ALL	0	1	1	51	OTHER	INTERVENTIONAL	2016	2016-08-26	2021-11-22	OK	61.97	9	8.87	10	9.39	10.6667	6.81	370	9	3798	0.1	https://storage.googleapis.com/ctgov2-large-docs/09/NCT02918409/ICF_001.pdf	https://clinicaltrials.gov/study/NCT02918409
NCT02918357	Click	Click	MALE	0	1	1	385	OTHER	INTERVENTIONAL	2016	2016-09-15	2017-09-21	OK	60.95	9.4	9.66	11.6	10.79	10.8333	6.93	374	9	3448	0.11	https://storage.googleapis.com/ctgov2-large-docs/57/NCT02918357/ICF_001.pdf	https://clinicaltrials.gov/study/NCT02918357
NCT02711826	Click	Click	ALL	0	1	1	14	NIH	INTERVENTIONAL	2016	2016-09-20	2023-08-04	OK	51.68	10.9	9.88	12.3	11.31	10.2857	6.93	376	9	3783	0.1	https://storage.googleapis.com/ctgov2-large-docs/26/NCT02711826/ICF_000.pdf	https://clinicaltrials.gov/study/NCT02711826
NCT02905370	Click	Click	ALL	0	0	1	353	OTHER	INTERVENTIONAL	2016	2016-09-28	2022-06-03	OK	58.49	20.7	25.13	16.3	-8.8	17	3.41	18	9	11055	0	https://storage.googleapis.com/ctgov2-large-docs/70/NCT02905370/ICF_000.pdf	https://clinicaltrials.gov/study/NCT02905370
NCT02913131	Click	Click	ALL	0	1	1	23	OTHER	INTERVENTIONAL	2016	2016-10-20	2021-04-05	OK	59.43	10	10.06	11.8	10.21	13.6	6.85	372	9	3698	0.1	https://storage.googleapis.com/ctgov2-large-docs/31/NCT02913131/ICF_000.pdf	https://clinicaltrials.gov/study/NCT02913131
NCT02935894	Click	Click	MALE	0	1	0	14	FED	INTERVENTIONAL	2016	2016-11-28	2017-06-08	OK	59.94	9.8	10.26	12.1	11.02	13	7.13	396	9	3394	0.12	https://storage.googleapis.com/ctgov2-large-docs/94/NCT02935894/ICF_001.pdf	https://clinicaltrials.gov/study/NCT02935894
NCT05333900	Click	Click	ALL	0	1	1	15	OTHER	INTERVENTIONAL	2016	2016-12-07	2021-03-18	OK	46	13.1	12.59	15.9	12.54	14	7.48	355	9	2885	0.12	https://storage.googleapis.com/ctgov2-large-docs/00/NCT05333900/ICF_001.pdf	https://clinicaltrials.gov/study/NCT05333900
NCT02326467	Click	Click	ALL	1	0	0	10	OTHER	INTERVENTIONAL	2016	2016-02-01	2019-07-01	OK	59.77	11.9	12.9	11.5	5.46	12.2	6.87	430	9	5476	0.08	https://storage.googleapis.com/ctgov2-large-docs/67/NCT02326467/ICF_001.pdf	https://clinicaltrials.gov/study/NCT02326467
NCT02523196	Click	Click	ALL	0	1	1	20	OTHER	INTERVENTIONAL	2016	2016-03-01	2017-02-23	OK	70.43	7.8	9.07	10	9.39	16	6.81	292	9	2898	0.1	https://storage.googleapis.com/ctgov2-large-docs/96/NCT02523196/ICF_000.pdf	https://clinicaltrials.gov/study/NCT02523196
NCT02754492	Click	Click	ALL	0	1	1	334	INDUSTRY	INTERVENTIONAL	2016	2016-04-01	2017-02-15	OK	60.75	9.5	9.93	11.1	10.39	12.2	7.04	356	9	3171	0.11	https://storage.googleapis.com/ctgov2-large-docs/92/NCT02754492/ICF_002.pdf	https://clinicaltrials.gov/study/NCT02754492
NCT03045081	Click	Click	ALL	0	1	1	99	OTHER	INTERVENTIONAL	2016	2016-04-01	2017-09-30	OK	21.4	20.5	20.3	27.3	16.84	27.5	13.37	14	9	41	0.34	https://storage.googleapis.com/ctgov2-large-docs/81/NCT03045081/ICF_002.pdf	https://clinicaltrials.gov/study/NCT03045081
NCT02737293	Click	Click	ALL	0	1	1	33	FED	INTERVENTIONAL	2016	2016-04-01	2020-03-25	OK	50.16	11.5	12.21	18.2	16.94	12.5	15.96	9	9	21	0.43	https://storage.googleapis.com/ctgov2-large-docs/93/NCT02737293/ICF_000.pdf	https://clinicaltrials.gov/study/NCT02737293
NCT02850900	Click	Click	ALL	1	1	1	29	OTHER	INTERVENTIONAL	2016	2016-04-01	2021-09-13	OK	53.31	10.3	9.56	11.9	11.6	11.3333	6.91	396	9	3436	0.12	https://storage.googleapis.com/ctgov2-large-docs/00/NCT02850900/ICF_000.pdf	https://clinicaltrials.gov/study/NCT02850900
NCT02764801	Click	Click	ALL	0	1	1	131	OTHER	INTERVENTIONAL	2016	2016-04-01	2023-02-01	OK	56.89	11	11.31	12.6	10.04	15.75	8.65	403	9	3788	0.11	https://storage.googleapis.com/ctgov2-large-docs/01/NCT02764801/ICF_001.pdf	https://clinicaltrials.gov/study/NCT02764801
NCT02739035	Click	Click	ALL	0	1	1	130	OTHER	INTERVENTIONAL	2016	2016-04-01	2022-12-01	OK	61.26	9.3	9.77	11.9	11.26	11	7.13	278	9	2507	0.11	https://storage.googleapis.com/ctgov2-large-docs/35/NCT02739035/ICF_001.pdf	https://clinicaltrials.gov/study/NCT02739035
NCT02960113	Click	Click	FEMALE	0	1	0	240	OTHER	INTERVENTIONAL	2016	2016-05-01	2021-09-01	OK	13.99	17.1	19.03	22.5	20.89	18.5	15.17	27	9	70	0.39	https://storage.googleapis.com/ctgov2-large-docs/13/NCT02960113/ICF_002.pdf	https://clinicaltrials.gov/study/NCT02960113
NCT02821104	Click	Click	ALL	1	1	0	77	OTHER	OBSERVATIONAL	2016	2016-06-01	2018-06-30	OK	68.91	8.4	9.42	10.6	9.4	16	6.79	374	9	3865	0.1	https://storage.googleapis.com/ctgov2-large-docs/04/NCT02821104/ICF_001.pdf	https://clinicaltrials.gov/study/NCT02821104
NCT02528409	Click	Click	ALL	0	1	1	80	OTHER	INTERVENTIONAL	2016	2016-06-01	2018-11-01	OK	61.06	9.4	9.59	10.7	9.98	16.25	7	372	9	3592	0.1	https://storage.googleapis.com/ctgov2-large-docs/09/NCT02528409/ICF_001.pdf	https://clinicaltrials.gov/study/NCT02528409
NCT02653092	Click	Click	FEMALE	0	1	0	84	OTHER	INTERVENTIONAL	2016	2016-06-01	2022-12-11	OK	75.95	7.8	9.43	7.3	4.64	8.28571	6.32	391	9	6099	0.06	https://storage.googleapis.com/ctgov2-large-docs/92/NCT02653092/ICF_001.pdf	https://clinicaltrials.gov/study/NCT02653092
NCT03032328	Click	Click	ALL	1	1	0	31	OTHER	INTERVENTIONAL	2016	2016-06-01	2022-12-21	OK	50.16	11.5	10.88	13.3	11.89	11.3333	7.02	428	9	3673	0.12	https://storage.googleapis.com/ctgov2-large-docs/28/NCT03032328/ICF_000.pdf	https://clinicaltrials.gov/study/NCT03032328
NCT03014492	Click	Click	FEMALE	1	1	0	72	OTHER	INTERVENTIONAL	2016	2016-06-01	2018-07-01	OK	59.13	10.1	10.43	12.2	10.62	12.6	6.86	429	9	4094	0.1	https://storage.googleapis.com/ctgov2-large-docs/92/NCT03014492/ICF_000.pdf	https://clinicaltrials.gov/study/NCT03014492
NCT03352882	Click	Click	ALL	0	1	1	1	OTHER	INTERVENTIONAL	2016	2016-08-01	2019-04-03	OK	21.74	16.2	19.6	20	18.05	21	15.35	8	9	24	0.33	https://storage.googleapis.com/ctgov2-large-docs/82/NCT03352882/ICF_001.pdf	https://clinicaltrials.gov/study/NCT03352882
NCT02900495	Click	Click	ALL	1	1	0	147	OTHER	INTERVENTIONAL	2016	2016-08-01	2020-09-15	OK	56.79	11	11.2	13	10.51	68	6.98	354	9	3560	0.1	https://storage.googleapis.com/ctgov2-large-docs/95/NCT02900495/ICF_000.pdf	https://clinicaltrials.gov/study/NCT02900495
NCT02941900	Click	Click	ALL	0	1	1	53	OTHER	OBSERVATIONAL	2016	2016-08-01	2023-01-18	OK	66.2	11.5	13.22	10.5	3.32	13.2	6.55	326	9	5528	0.06	https://storage.googleapis.com/ctgov2-large-docs/00/NCT02941900/ICF_000.pdf	https://clinicaltrials.gov/study/NCT02941900
NCT02998502	Click	Click	ALL	1	0	0	73	OTHER	INTERVENTIONAL	2016	2016-09-01	2021-02-01	OK	59.84	9.8	9.45	11.8	10.56	17.5	6.5	343	9	3980	0.09	https://storage.googleapis.com/ctgov2-large-docs/02/NCT02998502/ICF_000.pdf	https://clinicaltrials.gov/study/NCT02998502
NCT02744352	Click	Click	ALL	0	1	1	8	OTHER	INTERVENTIONAL	2016	2016-10-01	2018-10-05	OK	58.72	10.3	10.34	12	10.27	37	6.87	329	9	3468	0.09	https://storage.googleapis.com/ctgov2-large-docs/52/NCT02744352/ICF_001.pdf	https://clinicaltrials.gov/study/NCT02744352
NCT02987491	Click	Click	ALL	0	1	0	20	OTHER	INTERVENTIONAL	2016	2016-11-01	2018-06-28	OK	62.17	8.9	9.39	10.5	9.97	5.77778	7.28	441	9	3756	0.12	https://storage.googleapis.com/ctgov2-large-docs/91/NCT02987491/ICF_000.pdf	https://clinicaltrials.gov/study/NCT02987491
NCT03236662	Click	Click	MALE	0	1	1	2	OTHER	INTERVENTIONAL	2016	2016-11-01	2017-12-01	OK	57.81	10.6	11.02	12.9	10.56	23.3333	7.36	390	9	3385	0.12	https://storage.googleapis.com/ctgov2-large-docs/62/NCT03236662/ICF_001.pdf	https://clinicaltrials.gov/study/NCT03236662
NCT02749721	Click	Click	ALL	0	1	1	31	OTHER	INTERVENTIONAL	2016	2016-12-01	2019-01-31	OK	50.67	11.3	10.73	13.1	11.6	14.2	7.17	473	9	3960	0.12	https://storage.googleapis.com/ctgov2-large-docs/21/NCT02749721/ICF_001.pdf	https://clinicaltrials.gov/study/NCT02749721
NCT03017924	Click	Click	ALL	0	1	1	23	OTHER	INTERVENTIONAL	2016	2016-12-01	2017-12-01	OK	60.95	9.4	9.97	11.2	10.62	20.6667	7.04	418	9	3545	0.12	https://storage.googleapis.com/ctgov2-large-docs/24/NCT03017924/ICF_001.pdf	https://clinicaltrials.gov/study/NCT03017924
NCT02592629	Click	Click	ALL	0	1	1	19	OTHER	INTERVENTIONAL	2016	2016-02-01	2017-06-20	OK	59.84	9.8	9.99	11.6	10.21	4.8	6.96	325	8	3233	0.1	https://storage.googleapis.com/ctgov2-large-docs/29/NCT02592629/ICF_000.pdf	https://clinicaltrials.gov/study/NCT02592629
NCT03289780	Click	Click	ALL	0	1	1	5000	INDUSTRY	OBSERVATIONAL	2016	2016-04-04	2025-12-01	OK	59.13	10.1	10.34	12.1	10.62	23	6.99	306	8	2970	0.1	https://storage.googleapis.com/ctgov2-large-docs/80/NCT03289780/ICF_002.pdf	https://clinicaltrials.gov/study/NCT03289780
NCT02688621	Click	Click	ALL	0	1	1	418	OTHER	INTERVENTIONAL	2016	2016-04-11	2019-08-02	OK	13.95	15	19.33	20.6	22.73	13.5	17.01	7	8	15	0.47	https://storage.googleapis.com/ctgov2-large-docs/21/NCT02688621/ICF_000.pdf	https://clinicaltrials.gov/study/NCT02688621
NCT02704754	Click	Click	ALL	0	1	0	41	OTHER	INTERVENTIONAL	2016	2016-05-01	2021-04-30	OK	52.9	10.4	10.05	12	11.6	10.7143	7.5	455	8	3497	0.13	https://storage.googleapis.com/ctgov2-large-docs/54/NCT02704754/ICF_001.pdf	https://clinicaltrials.gov/study/NCT02704754
NCT03778112	Click	Click	MALE	0	1	1	54	OTHER	INTERVENTIONAL	2016	2016-05-23	2029-03-01	OK	56.89	11	11.43	13	10.57	35	7.33	407	8	3421	0.12	https://storage.googleapis.com/ctgov2-large-docs/12/NCT03778112/ICF_000.pdf	https://clinicaltrials.gov/study/NCT03778112
NCT02789111	Click	Click	ALL	0	1	1	49	OTHER	INTERVENTIONAL	2016	2016-06-01	2018-12-01	OK	66.78	9.2	10.23	11.7	9.52	10.1667	6.92	289	8	3094	0.09	https://storage.googleapis.com/ctgov2-large-docs/11/NCT02789111/ICF_001.pdf	https://clinicaltrials.gov/study/NCT02789111
NCT02888600	Click	Click	ALL	0	0	1	190	OTHER	INTERVENTIONAL	2016	2016-06-28	2020-11-29	OK	50.57	11.3	10.92	14.6	13.46	4.91667	7.37	409	8	3177	0.13	https://storage.googleapis.com/ctgov2-large-docs/00/NCT02888600/ICF_000.pdf	https://clinicaltrials.gov/study/NCT02888600
NCT02681614	Click	Click	MALE	0	1	1	5	OTHER	INTERVENTIONAL	2016	2016-07-21	2018-02-11	OK	50.77	11.2	10.65	13.6	12.24	13.8	7.09	375	8	3240	0.12	https://storage.googleapis.com/ctgov2-large-docs/14/NCT02681614/ICF_001.pdf	https://clinicaltrials.gov/study/NCT02681614
NCT02810418	Click	Click	ALL	0	1	1	40	NIH	INTERVENTIONAL	2016	2016-08-03	2021-06-22	OK	49.35	11.8	10.98	13.8	11.55	36	7.06	351	8	3200	0.11	https://storage.googleapis.com/ctgov2-large-docs/18/NCT02810418/ICF_001.pdf	https://clinicaltrials.gov/study/NCT02810418
NCT03185455	Click	Click	FEMALE	0	1	1	206	OTHER	INTERVENTIONAL	2016	2016-08-22	2017-01-23	OK	59.64	9.9	10.15	11.9	10.73	35	6.95	269	8	2716	0.1	https://storage.googleapis.com/ctgov2-large-docs/55/NCT03185455/ICF_001.pdf	https://clinicaltrials.gov/study/NCT03185455
NCT02901054	Click	Click	ALL	0	1	1	19	OTHER	INTERVENTIONAL	2016	2016-08-25	2016-11-17	OK	59.94	9.8	10.04	11.9	10.68	21.3333	7.25	372	8	3626	0.1	https://storage.googleapis.com/ctgov2-large-docs/54/NCT02901054/ICF_000.pdf	https://clinicaltrials.gov/study/NCT02901054
NCT03036423	Click	Click	ALL	0	1	1	205	OTHER	INTERVENTIONAL	2016	2016-09-08	2022-07-18	OK	58.21	10.5	10.71	13.4	11.37	31	7.1	355	8	3254	0.11	https://storage.googleapis.com/ctgov2-large-docs/23/NCT03036423/ICF_000.pdf	https://clinicaltrials.gov/study/NCT03036423
NCT02881957	Click	Click	ALL	0	1	1	274	OTHER	INTERVENTIONAL	2016	2016-10-10	2018-10-10	OK	47.12	12.7	11.68	14.5	11.67	21.3333	7.27	348	8	3243	0.11	https://storage.googleapis.com/ctgov2-large-docs/57/NCT02881957/ICF_000.pdf	https://clinicaltrials.gov/study/NCT02881957
NCT03497403	Click	Click	ALL	0	1	1	30	OTHER	INTERVENTIONAL	2016	2016-10-18	2017-09-29	OK	59.53	9.9	10.27	12.2	10.79	7.28571	6.93	329	8	3174	0.1	https://storage.googleapis.com/ctgov2-large-docs/03/NCT03497403/ICF_000.pdf	https://clinicaltrials.gov/study/NCT03497403
NCT02779556	Click	Click	ALL	0	1	1	756	OTHER	INTERVENTIONAL	2016	2016-11-07	2020-02-12	OK	67.79	8.8	9.43	11.5	9.69	23.3333	6.5	179	8	2481	0.07	https://storage.googleapis.com/ctgov2-large-docs/56/NCT02779556/ICF_001.pdf	https://clinicaltrials.gov/study/NCT02779556
NCT02891681	Click	Click	FEMALE	0	1	1	41	OTHER	INTERVENTIONAL	2016	2016-11-29	2020-01-23	OK	59.23	10.1	10.41	12.9	11.49	15.75	7.03	354	8	3310	0.11	https://storage.googleapis.com/ctgov2-large-docs/81/NCT02891681/ICF_001.pdf	https://clinicaltrials.gov/study/NCT02891681
NCT02848092	Click	Click	ALL	1	1	0	152	OTHER	INTERVENTIONAL	2016	2016-12-21	2021-12-01	OK	68.81	8.5	9.61	11.5	10.5	12	6.65	354	8	3729	0.09	https://storage.googleapis.com/ctgov2-large-docs/92/NCT02848092/ICF_001.pdf	https://clinicaltrials.gov/study/NCT02848092
NCT02840240	Click	Click	ALL	0	1	1	107	OTHER	INTERVENTIONAL	2016	2016-01-01	2021-04-23	OK	59.84	9.8	10.25	11.9	10.79	10.5	7.34	321	8	2713	0.12	https://storage.googleapis.com/ctgov2-large-docs/40/NCT02840240/ICF_001.pdf	https://clinicaltrials.gov/study/NCT02840240
NCT02536170	Click	Click	ALL	1	1	0	108	OTHER	INTERVENTIONAL	2016	2016-02-01	2021-02-21	OK	56.59	11.1	10.97	13.4	10.91	35.5	6.83	341	8	3588	0.1	https://storage.googleapis.com/ctgov2-large-docs/70/NCT02536170/ICF_001.pdf	https://clinicaltrials.gov/study/NCT02536170
NCT02583269	Click	Click	ALL	0	1	1	24	OTHER	INTERVENTIONAL	2016	2016-03-01	2023-04-24	OK	58.32	10.4	10.88	13.1	11.37	21.6667	7.15	410	8	3561	0.12	https://storage.googleapis.com/ctgov2-large-docs/69/NCT02583269/ICF_001.pdf	https://clinicaltrials.gov/study/NCT02583269
NCT03041090	Click	Click	ALL	0	1	1	133	OTHER	INTERVENTIONAL	2016	2016-03-01	2017-12-01	OK	65.76	9.6	10.95	12	9.7	12.2	7.59	313	8	2675	0.12	https://storage.googleapis.com/ctgov2-large-docs/90/NCT03041090/ICF_000.pdf	https://clinicaltrials.gov/study/NCT03041090
NCT02689154	Click	Click	ALL	1	1	0	18	OTHER	INTERVENTIONAL	2016	2016-04-01	2017-09-01	OK	57	10.9	11.02	14	11.78	22.6667	7.27	326	8	3190	0.1	https://storage.googleapis.com/ctgov2-large-docs/54/NCT02689154/ICF_001.pdf	https://clinicaltrials.gov/study/NCT02689154
NCT02982772	Click	Click	ALL	0	1	1	488	OTHER	INTERVENTIONAL	2016	2016-05-01	2021-05-31	OK	60.14	9.7	9.87	11.1	9.92	16.5	7.1	304	8	2939	0.1	https://storage.googleapis.com/ctgov2-large-docs/72/NCT02982772/ICF_003.pdf	https://clinicaltrials.gov/study/NCT02982772
NCT02415309	Click	Click	ALL	0	1	0	25	FED	INTERVENTIONAL	2016	2016-07-01	2022-05-01	OK	53	10.4	9.71	12.8	12.53	8	7.05	351	8	3063	0.11	https://storage.googleapis.com/ctgov2-large-docs/09/NCT02415309/ICF_000.pdf	https://clinicaltrials.gov/study/NCT02415309
NCT02489422	Click	Click	ALL	0	1	1	44	OTHER	INTERVENTIONAL	2016	2016-08-01	2020-01-01	OK	48.43	12.1	11.4	13.9	11.78	16.75	7.1	414	8	3699	0.11	https://storage.googleapis.com/ctgov2-large-docs/22/NCT02489422/ICF_001.pdf	https://clinicaltrials.gov/study/NCT02489422
NCT02700698	Click	Click	FEMALE	0	1	0	35	OTHER	OBSERVATIONAL	2016	2016-09-01	2018-05-01	OK	49.15	11.9	11.19	14.1	11.95	18	7.47	325	8	2750	0.12	https://storage.googleapis.com/ctgov2-large-docs/98/NCT02700698/ICF_001.pdf	https://clinicaltrials.gov/study/NCT02700698
NCT02905656	Click	Click	ALL	0	1	1	903	OTHER	INTERVENTIONAL	2016	2016-09-01	2020-06-16	OK	57.91	10.6	10.93	13.3	11.2	5.66667	7.12	332	8	3107	0.11	https://storage.googleapis.com/ctgov2-large-docs/56/NCT02905656/ICF_000.pdf	https://clinicaltrials.gov/study/NCT02905656
NCT02955225	Click	Click	ALL	0	1	1	38	OTHER	INTERVENTIONAL	2016	2016-10-01	2021-09-01	OK	60.55	9.6	9.71	11.1	10.27	12.6	6.93	389	8	3672	0.11	https://storage.googleapis.com/ctgov2-large-docs/25/NCT02955225/ICF_002.pdf	https://clinicaltrials.gov/study/NCT02955225
NCT02996487	Click	Click	ALL	0	1	1	1295	OTHER	INTERVENTIONAL	2016	2016-12-01	2023-06-28	OK	59.64	9.9	10.62	13.2	11.95	37.5	7.25	370	8	3067	0.12	https://storage.googleapis.com/ctgov2-large-docs/87/NCT02996487/ICF_000.pdf	https://clinicaltrials.gov/study/NCT02996487
NCT02507011	Click	Click	ALL	0	1	1	2	OTHER	INTERVENTIONAL	2016	2016-01-31	2019-07-01	OK	49.65	11.7	11.95	15.5	13.92	15.4	7.77	343	7	2366	0.14	https://storage.googleapis.com/ctgov2-large-docs/11/NCT02507011/ICF_000.pdf	https://clinicaltrials.gov/study/NCT02507011
NCT02559609	Click	Click	ALL	0	1	1	240	OTHER	INTERVENTIONAL	2016	2016-04-19	2022-06-01	OK	72.97	13.1	16.23	8.2	-5.15	26	6.89	197	7	10503	0.02	https://storage.googleapis.com/ctgov2-large-docs/09/NCT02559609/ICF_001.pdf	https://clinicaltrials.gov/study/NCT02559609
NCT02743728	Click	Click	ALL	1	0	0	20	OTHER	OBSERVATIONAL	2016	2016-05-01	2022-07-31	OK	50.46	11.4	10.76	14.2	13	14.4	6.89	345	7	3230	0.11	https://storage.googleapis.com/ctgov2-large-docs/28/NCT02743728/ICF_001.pdf	https://clinicaltrials.gov/study/NCT02743728
NCT03149042	Click	Click	ALL	0	1	1	75	OTHER	OBSERVATIONAL	2016	2016-05-28	2019-04-21	OK	51.07	11.1	11.07	13.1	11.89	8.5	7.63	279	7	2110	0.13	https://storage.googleapis.com/ctgov2-large-docs/42/NCT03149042/ICF_000.pdf	https://clinicaltrials.gov/study/NCT03149042
NCT02475954	Click	Click	ALL	0	1	1	174	FED	INTERVENTIONAL	2016	2016-07-15	2019-12-10	OK	58.82	10.2	10.67	12.3	10.5	12.6	7.04	342	7	3098	0.11	https://storage.googleapis.com/ctgov2-large-docs/54/NCT02475954/ICF_001.pdf	https://clinicaltrials.gov/study/NCT02475954
NCT02869893	Click	Click	ALL	1	0	0	57	OTHER	INTERVENTIONAL	2016	2016-08-10	2017-04-06	OK	69.72	8.1	9.56	10.9	10.15	36.5	7.2	274	7	2396	0.11	https://storage.googleapis.com/ctgov2-large-docs/93/NCT02869893/ICF_001.pdf	https://clinicaltrials.gov/study/NCT02869893
NCT03683940	Click	Click	ALL	0	1	1	48	OTHER	INTERVENTIONAL	2016	2016-08-10	2023-11-09	OK	66.47	9.4	10.4	9	6.15	10.1667	6.97	205	7	2403	0.09	https://storage.googleapis.com/ctgov2-large-docs/40/NCT03683940/ICF_000.pdf	https://clinicaltrials.gov/study/NCT03683940
NCT02879994	Click	Click	ALL	0	1	1	11	OTHER	INTERVENTIONAL	2016	2016-09-15	2019-01-03	OK	62.41	10.9	11.77	12	7.55	33.5	8.21	286	7	2711	0.11	https://storage.googleapis.com/ctgov2-large-docs/94/NCT02879994/ICF_001.pdf	https://clinicaltrials.gov/study/NCT02879994
NCT03764007	Click	Click	ALL	1	1	1	98	OTHER	INTERVENTIONAL	2016	2016-09-21	2021-05-31	OK	61.77	9.1	9.73	11.7	10.32	11	7.15	311	7	2565	0.12	https://storage.googleapis.com/ctgov2-large-docs/07/NCT03764007/ICF_001.pdf	https://clinicaltrials.gov/study/NCT03764007
NCT03462680	Click	Click	ALL	0	1	1	47	FED	INTERVENTIONAL	2016	2016-09-28	2020-04-23	OK	60.24	9.7	10.31	12.9	11.49	12.6	7.45	329	7	2683	0.12	https://storage.googleapis.com/ctgov2-large-docs/80/NCT03462680/ICF_000.pdf	https://clinicaltrials.gov/study/NCT03462680
NCT03419611	Click	Click	ALL	1	0	0	60	OTHER	INTERVENTIONAL	2016	2016-11-01	2021-05-31	OK	49.75	11.6	11.27	15.1	13.58	13.2	7.71	218	7	1626	0.13	https://storage.googleapis.com/ctgov2-large-docs/11/NCT03419611/ICF_000.pdf	https://clinicaltrials.gov/study/NCT03419611
NCT02957136	Click	Click	ALL	1	1	1	194	OTHER	INTERVENTIONAL	2016	2016-12-08	2018-04-30	OK	62.27	8.9	7.67	219.7	4.06	50	6.67	6	7	226	0.03	https://storage.googleapis.com/ctgov2-large-docs/36/NCT02957136/ICF_001.pdf	https://clinicaltrials.gov/study/NCT02957136
NCT02950818	Click	Click	ALL	0	1	1	453	OTHER	INTERVENTIONAL	2016	2016-12-10	2019-10-18	OK	55.68	11.4	12.17	13.9	11.03	68	8.05	223	7	1700	0.13	https://storage.googleapis.com/ctgov2-large-docs/18/NCT02950818/ICF_001.pdf	https://clinicaltrials.gov/study/NCT02950818
NCT02564887	Click	Click	ALL	0	1	1	26	OTHER	INTERVENTIONAL	2016	2016-01-01	2019-09-06	OK	48.94	11.9	11.36	15.7	13.63	76	7.66	326	7	2640	0.12	https://storage.googleapis.com/ctgov2-large-docs/87/NCT02564887/ICF_000.pdf	https://clinicaltrials.gov/study/NCT02564887
NCT02681510	Click	Click	ALL	0	1	1	36	OTHER	INTERVENTIONAL	2016	2016-02-01	2016-06-13	OK	59.23	10.1	10.44	13.5	12.13	13.8	7.24	273	7	2488	0.11	https://storage.googleapis.com/ctgov2-large-docs/10/NCT02681510/ICF_000.pdf	https://clinicaltrials.gov/study/NCT02681510
NCT02684435	Click	Click	ALL	0	1	1	63	OTHER	INTERVENTIONAL	2016	2016-02-01	2018-07-09	OK	61.87	9.1	9.71	11.3	10.9	36	7.37	269	7	2084	0.13	https://storage.googleapis.com/ctgov2-large-docs/35/NCT02684435/ICF_001.pdf	https://clinicaltrials.gov/study/NCT02684435
NCT02646618	Click	Click	ALL	0	1	1	329	OTHER	INTERVENTIONAL	2016	2016-04-01	2020-02-26	OK	51.48	11	10.47	12.7	11.55	17.25	7.31	335	7	2676	0.13	https://storage.googleapis.com/ctgov2-large-docs/18/NCT02646618/ICF_003.pdf	https://clinicaltrials.gov/study/NCT02646618
NCT02677753	Click	Click	FEMALE	0	1	1	75	OTHER	INTERVENTIONAL	2016	2016-04-01	2019-04-01	OK	49.35	11.8	10.98	15.7	14.16	36	7.17	274	7	2616	0.1	https://storage.googleapis.com/ctgov2-large-docs/53/NCT02677753/ICF_000.pdf	https://clinicaltrials.gov/study/NCT02677753
NCT02658149	Click	Click	ALL	0	1	1	100	OTHER	INTERVENTIONAL	2016	2016-05-01	2017-06-02	OK	48.03	12.3	12.22	14.5	12.25	13.6	7.84	349	7	2606	0.13	https://storage.googleapis.com/ctgov2-large-docs/49/NCT02658149/ICF_000.pdf	https://clinicaltrials.gov/study/NCT02658149
NCT02803593	Click	Click	FEMALE	0	1	1	199	OTHER	INTERVENTIONAL	2016	2016-06-01	2021-06-09	OK	58.52	10.3	10.25	12.3	10.39	11	6.74	279	7	2959	0.09	https://storage.googleapis.com/ctgov2-large-docs/93/NCT02803593/ICF_001.pdf	https://clinicaltrials.gov/study/NCT02803593
NCT02836990	Click	Click	ALL	0	1	1	105	OTHER	INTERVENTIONAL	2016	2016-07-01	2019-09-01	OK	49.75	11.6	10.86	12.7	10.85	37	7.13	342	7	3109	0.11	https://storage.googleapis.com/ctgov2-large-docs/90/NCT02836990/ICF_000.pdf	https://clinicaltrials.gov/study/NCT02836990
NCT02849652	Click	Click	ALL	0	1	1	832	OTHER	INTERVENTIONAL	2016	2016-07-01	2022-12-01	OK	49.15	11.9	11.24	13.9	11.84	13	7.5	407	7	3395	0.12	https://storage.googleapis.com/ctgov2-large-docs/52/NCT02849652/ICF_000.pdf	https://clinicaltrials.gov/study/NCT02849652
NCT02882022	Click	Click	MALE	0	1	1	0	OTHER	INTERVENTIONAL	2016	2016-08-01	2017-07-01	OK	57.84	6.5	6.27	20.2	12.21	2.47059	20.57	38	7	142	0.27	https://storage.googleapis.com/ctgov2-large-docs/22/NCT02882022/ICF_001.pdf	https://clinicaltrials.gov/study/NCT02882022
NCT02907814	Click	Click	ALL	0	1	1	6	OTHER	INTERVENTIONAL	2016	2016-09-01	2018-04-01	OK	71.14	7.6	8.47	9.1	8.7	12.6	6.28	201	7	2537	0.08	https://storage.googleapis.com/ctgov2-large-docs/14/NCT02907814/ICF_001.pdf	https://clinicaltrials.gov/study/NCT02907814
NCT02938598	Click	Click	FEMALE	0	1	1	60	OTHER	INTERVENTIONAL	2016	2016-10-01	2019-05-23	OK	73.27	6.7	7.17	182.5	-0.19	55	6.92	13	7	298	0.04	https://storage.googleapis.com/ctgov2-large-docs/98/NCT02938598/ICF_000.pdf	https://clinicaltrials.gov/study/NCT02938598
NCT02802176	Click	Click	FEMALE	0	1	0	39	OTHER	INTERVENTIONAL	2016	2016-10-01	2022-08-25	OK	60.14	9.7	10.17	11.9	10.73	8.71429	6.99	285	7	2499	0.11	https://storage.googleapis.com/ctgov2-large-docs/76/NCT02802176/ICF_001.pdf	https://clinicaltrials.gov/study/NCT02802176
NCT02914210	Click	Click	ALL	0	1	1	306	OTHER	INTERVENTIONAL	2016	2016-10-01	2018-03-01	OK	59.03	10.1	10.61	13.1	11.55	18	7.21	336	7	2864	0.12	https://storage.googleapis.com/ctgov2-large-docs/10/NCT02914210/ICF_002.pdf	https://clinicaltrials.gov/study/NCT02914210
NCT02275819	Click	Click	ALL	0	1	1	11	FED	INTERVENTIONAL	2016	2016-06-06	2019-04-23	OK	55.98	11.3	11.58	14.2	11.55	16.25	7.48	346	6	2991	0.12	https://storage.googleapis.com/ctgov2-large-docs/19/NCT02275819/ICF_000.pdf	https://clinicaltrials.gov/study/NCT02275819
NCT02185417	Click	Click	ALL	0	0	1	13523	FED	INTERVENTIONAL	2016	2016-06-15	2022-12-29	OK	72.97	6.9	7.74	8.2	8.29	6.375	6.55	206	6	2384	0.09	https://storage.googleapis.com/ctgov2-large-docs/17/NCT02185417/ICF_002.pdf	https://clinicaltrials.gov/study/NCT02185417
NCT02860988	Click	Click	MALE	0	1	1	401	OTHER	INTERVENTIONAL	2016	2016-07-01	2020-05-31	OK	56.69	11	11.72	12.5	9.93	30.5	7.55	248	6	2174	0.11	https://storage.googleapis.com/ctgov2-large-docs/88/NCT02860988/ICF_002.pdf	https://clinicaltrials.gov/study/NCT02860988
NCT02838836	Click	Click	ALL	0	1	1	620	OTHER	OBSERVATIONAL	2016	2016-07-01	2024-06-01	OK	66.17	9.5	10.94	11	8.41	12.4	8.14	381	6	3151	0.12	https://storage.googleapis.com/ctgov2-large-docs/36/NCT02838836/ICF_000.pdf	https://clinicaltrials.gov/study/NCT02838836
NCT02620904	Click	Click	FEMALE	1	1	1	9	OTHER	INTERVENTIONAL	2016	2016-07-14	2020-01-01	OK	57.61	10.7	10.92	12.3	9.98	12.8	7.23	285	6	2771	0.1	https://storage.googleapis.com/ctgov2-large-docs/04/NCT02620904/ICF_001.pdf	https://clinicaltrials.gov/study/NCT02620904
NCT02712229	Click	Click	ALL	0	1	1	1290	OTHER	INTERVENTIONAL	2016	2016-07-27	2020-10-15	OK	56.69	11	11.12	14.1	11.73	66	6.78	316	6	3280	0.1	https://storage.googleapis.com/ctgov2-large-docs/29/NCT02712229/ICF_000.pdf	https://clinicaltrials.gov/study/NCT02712229
NCT03431545	Click	Click	ALL	1	0	0	260	OTHER	INTERVENTIONAL	2016	2016-08-01	2019-09-19	OK	66.37	9.4	10.85	12.8	10.27	31	7.6	251	6	2065	0.12	https://storage.googleapis.com/ctgov2-large-docs/45/NCT03431545/ICF_000.pdf	https://clinicaltrials.gov/study/NCT03431545
NCT03201809	Click	Click	FEMALE	0	1	1	12	OTHER	INTERVENTIONAL	2016	2016-09-01	2020-03-23	OK	61.16	9.3	9.88	11.7	11.14	17	7.41	235	6	1965	0.12	https://storage.googleapis.com/ctgov2-large-docs/09/NCT03201809/ICF_001.pdf	https://clinicaltrials.gov/study/NCT03201809
NCT02586064	Click	Click	ALL	0	1	1	115	FED	INTERVENTIONAL	2016	2016-09-01	2020-03-31	OK	50.77	11.2	10.47	12.8	11.37	13.4	6.97	336	6	3226	0.1	https://storage.googleapis.com/ctgov2-large-docs/64/NCT02586064/ICF_001.pdf	https://clinicaltrials.gov/study/NCT02586064
NCT03085927	Click	Click	ALL	1	0	0	137	OTHER	INTERVENTIONAL	2016	2016-09-26	2020-04-06	OK	61.06	9.4	9.46	11.3	10.68	11.4	6.79	242	6	2480	0.1	https://storage.googleapis.com/ctgov2-large-docs/27/NCT03085927/ICF_000.pdf	https://clinicaltrials.gov/study/NCT03085927
NCT02930889	Click	Click	MALE	0	1	1	21	OTHER	INTERVENTIONAL	2016	2016-10-01	2020-10-31	OK	50.67	11.3	11.38	14.3	13.17	15.2	7.83	275	6	1884	0.15	https://storage.googleapis.com/ctgov2-large-docs/89/NCT02930889/ICF_000.pdf	https://clinicaltrials.gov/study/NCT02930889
NCT02994043	Click	Click	ALL	0	1	0	182	OTHER	INTERVENTIONAL	2016	2016-11-09	2021-02-17	OK	60.55	9.6	10.31	11.6	10.73	15.5	7.15	262	6	2219	0.12	https://storage.googleapis.com/ctgov2-large-docs/43/NCT02994043/ICF_001.pdf	https://clinicaltrials.gov/study/NCT02994043
NCT03082898	Click	Click	ALL	0	1	1	41	OTHER	INTERVENTIONAL	2016	2016-11-15	2020-06-01	OK	57.5	10.7	10.93	13.3	10.97	21.25	7.3	322	6	2890	0.11	https://storage.googleapis.com/ctgov2-large-docs/98/NCT03082898/ICF_002.pdf	https://clinicaltrials.gov/study/NCT03082898
NCT02567266	Click	Click	ALL	1	1	0	196	OTHER	INTERVENTIONAL	2016	2016-01-01	2020-07-30	OK	49.35	11.8	11.53	13.6	11.43	17	7.36	324	6	2578	0.13	https://storage.googleapis.com/ctgov2-large-docs/66/NCT02567266/ICF_000.pdf	https://clinicaltrials.gov/study/NCT02567266
NCT02519231	Click	Click	FEMALE	0	1	0	34	OTHER	INTERVENTIONAL	2016	2016-02-01	2017-11-01	OK	72.26	7.1	8.13	8.7	8.87	6.875	6.49	243	6	2695	0.09	https://storage.googleapis.com/ctgov2-large-docs/31/NCT02519231/ICF_001.pdf	https://clinicaltrials.gov/study/NCT02519231
NCT02701361	Click	Click	ALL	0	1	1	90	OTHER	INTERVENTIONAL	2016	2016-03-01	2017-07-05	OK	50.26	11.4	10.6	13.5	12.13	16.5	6.93	316	6	2967	0.11	https://storage.googleapis.com/ctgov2-large-docs/61/NCT02701361/ICF_000.pdf	https://clinicaltrials.gov/study/NCT02701361
NCT02567227	Click	Click	ALL	0	0	1	383	OTHER	INTERVENTIONAL	2016	2016-03-01	2020-08-01	OK	52.09	10.7	10.51	12.7	12.07	18	7.55	337	6	2468	0.14	https://storage.googleapis.com/ctgov2-large-docs/27/NCT02567227/ICF_001.pdf	https://clinicaltrials.gov/study/NCT02567227
NCT02660918	Click	Click	FEMALE	0	1	0	84	OTHER	INTERVENTIONAL	2016	2016-04-01	2017-03-01	OK	60.04	9.8	10.23	11.3	10.27	31.5	7.21	283	6	2626	0.11	https://storage.googleapis.com/ctgov2-large-docs/18/NCT02660918/ICF_001.pdf	https://clinicaltrials.gov/study/NCT02660918
NCT02691260	Click	Click	ALL	0	1	1	105	OTHER	INTERVENTIONAL	2016	2016-04-01	2018-05-01	OK	60.75	9.5	10.08	12.1	11.43	17	7.11	384	6	3149	0.12	https://storage.googleapis.com/ctgov2-large-docs/60/NCT02691260/ICF_000.pdf	https://clinicaltrials.gov/study/NCT02691260
NCT02732366	Click	Click	ALL	0	0	1	48	OTHER	INTERVENTIONAL	2016	2016-05-01	2019-03-25	OK	59.43	10	9.92	12.8	11.02	12.8	6.63	216	6	2368	0.09	https://storage.googleapis.com/ctgov2-large-docs/66/NCT02732366/ICF_001.pdf	https://clinicaltrials.gov/study/NCT02732366
NCT02702687	Click	Click	ALL	1	0	0	363	OTHER	INTERVENTIONAL	2016	2016-05-01	2022-07-28	OK	57.3	10.8	10.95	12.9	10.68	31	6.93	302	6	2990	0.1	https://storage.googleapis.com/ctgov2-large-docs/87/NCT02702687/ICF_000.pdf	https://clinicaltrials.gov/study/NCT02702687
NCT02774668	Click	Click	ALL	0	1	0	20	OTHER	INTERVENTIONAL	2016	2016-05-01	2017-04-01	OK	68.7	8.5	9.78	10.5	9.17	30	7.07	371	6	3531	0.11	https://storage.googleapis.com/ctgov2-large-docs/68/NCT02774668/ICF_001.pdf	https://clinicaltrials.gov/study/NCT02774668
NCT02700048	Click	Click	ALL	0	1	1	11	OTHER	INTERVENTIONAL	2016	2016-06-01	2021-07-01	OK	62.38	8.9	9.62	11.9	11.48	11	7.32	301	6	2268	0.13	https://storage.googleapis.com/ctgov2-large-docs/48/NCT02700048/ICF_001.pdf	https://clinicaltrials.gov/study/NCT02700048
NCT02950896	Click	Click	FEMALE	0	1	0	4	OTHER	OBSERVATIONAL	2016	2016-10-01	2017-10-29	OK	60.35	9.6	9.7	12.3	11.43	21.3333	6.76	289	6	2883	0.1	https://storage.googleapis.com/ctgov2-large-docs/96/NCT02950896/ICF_001.pdf	https://clinicaltrials.gov/study/NCT02950896
NCT02909439	Click	Click	ALL	0	1	1	80	OTHER	INTERVENTIONAL	2016	2016-11-01	2018-02-01	OK	58.82	10.2	11.15	12.2	10.44	17.25	7.75	288	6	2145	0.13	https://storage.googleapis.com/ctgov2-large-docs/39/NCT02909439/ICF_001.pdf	https://clinicaltrials.gov/study/NCT02909439
NCT03017937	Click	Click	ALL	1	1	0	155	OTHER	INTERVENTIONAL	2016	2016-11-01	2019-06-01	OK	60.75	9.5	10.14	11.2	10.56	14.5	7.14	295	6	2415	0.12	https://storage.googleapis.com/ctgov2-large-docs/37/NCT03017937/ICF_001.pdf	https://clinicaltrials.gov/study/NCT03017937
NCT02829944	Click	Click	FEMALE	0	1	1	84	OTHER	INTERVENTIONAL	2016	2016-11-01	2019-09-01	OK	58.32	10.4	10.81	13.3	11.6	22	7.21	294	6	2529	0.12	https://storage.googleapis.com/ctgov2-large-docs/44/NCT02829944/ICF_000.pdf	https://clinicaltrials.gov/study/NCT02829944
NCT02983448	Click	Click	ALL	0	1	1	24	OTHER	INTERVENTIONAL	2016	2016-12-01	2018-04-01	OK	63.9	8.3	7.94	10.8	11.42	11	6.02	181	6	2393	0.08	https://storage.googleapis.com/ctgov2-large-docs/48/NCT02983448/ICF_000.pdf	https://clinicaltrials.gov/study/NCT02983448
NCT02616081	Click	Click	ALL	0	1	1	1479	OTHER	OBSERVATIONAL	2016	2016-01-01	2018-06-30	OK	56.08	11.3	11.77	14.3	11.84	15.75	7.3	268	5	2377	0.11	https://storage.googleapis.com/ctgov2-large-docs/81/NCT02616081/ICF_001.pdf	https://clinicaltrials.gov/study/NCT02616081
NCT02988375	Click	Click	ALL	0	1	1	1385	OTHER	INTERVENTIONAL	2016	2016-03-08	2018-09-13	OK	61.97	9	9.25	10.7	10.09	11.4	7.02	180	5	1792	0.1	https://storage.googleapis.com/ctgov2-large-docs/75/NCT02988375/ICF_001.pdf	https://clinicaltrials.gov/study/NCT02988375
NCT03623607	Click	Click	ALL	0	1	1	596	OTHER	OBSERVATIONAL	2016	2016-04-01	2019-03-31	OK	34.83	17.4	16.94	21.6	13.01	70	8.51	155	5	1265	0.12	https://storage.googleapis.com/ctgov2-large-docs/07/NCT03623607/ICF_001.pdf	https://clinicaltrials.gov/study/NCT03623607
NCT03360539	Click	Click	FEMALE	1	1	0	5820	OTHER	INTERVENTIONAL	2016	2016-04-01	2046-04-01	OK	57.2	10.8	10.8	12.4	10.1	17.5	6.94	253	5	2738	0.09	https://storage.googleapis.com/ctgov2-large-docs/39/NCT03360539/ICF_000.pdf	https://clinicaltrials.gov/study/NCT03360539
NCT03153371	Click	Click	ALL	0	1	1	180	OTHER	OBSERVATIONAL	2016	2016-04-04	2022-03-31	OK	60.95	9.4	10.18	11.5	10.79	12	7.82	170	5	1291	0.13	https://storage.googleapis.com/ctgov2-large-docs/71/NCT03153371/ICF_000.pdf	https://clinicaltrials.gov/study/NCT03153371
NCT04304950	Click	Click	ALL	0	1	1	28	OTHER	INTERVENTIONAL	2016	2016-04-25	2023-04-01	OK	51.99	10.8	10.26	12.2	11.37	13	7.27	301	5	2328	0.13	https://storage.googleapis.com/ctgov2-large-docs/50/NCT04304950/ICF_000.pdf	https://clinicaltrials.gov/study/NCT04304950
NCT03346616	Click	Click	ALL	0	1	0	162	OTHER	INTERVENTIONAL	2016	2016-05-02	2017-04-28	OK	17.34	15.8	13.83	21	21.29	36	10.18	178	5	720	0.25	https://storage.googleapis.com/ctgov2-large-docs/16/NCT03346616/ICF_002.pdf	https://clinicaltrials.gov/study/NCT03346616
NCT02717338	Click	Click	ALL	1	1	0	2580	OTHER	INTERVENTIONAL	2016	2016-05-27	2020-12-31	OK	72.56	7	8.57	9.4	9.68	4.9	7.55	147	5	1217	0.12	https://storage.googleapis.com/ctgov2-large-docs/38/NCT02717338/ICF_000.pdf	https://clinicaltrials.gov/study/NCT02717338
NCT02898597	Click	Click	FEMALE	0	1	1	49	OTHER	INTERVENTIONAL	2016	2016-06-01	2018-08-31	OK	70.23	7.9	8.93	9.5	8.64	14.75	7.71	188	5	1627	0.12	https://storage.googleapis.com/ctgov2-large-docs/97/NCT02898597/ICF_000.pdf	https://clinicaltrials.gov/study/NCT02898597
NCT02805517	Click	Click	ALL	0	1	1	6	OTHER	INTERVENTIONAL	2016	2016-07-11	2021-05-26	OK	38.66	13.8	17.93	17.7	15.67	18.5	16.67	9	5	24	0.38	https://storage.googleapis.com/ctgov2-large-docs/17/NCT02805517/ICF_001.pdf	https://clinicaltrials.gov/study/NCT02805517
NCT03760796	Click	Click	ALL	0	1	1	200	OTHER	INTERVENTIONAL	2016	2016-10-01	2019-12-17	OK	54.26	12	13.07	14.1	10.39	12.6	8.07	206	5	1465	0.14	https://storage.googleapis.com/ctgov2-large-docs/96/NCT03760796/ICF_000.pdf	https://clinicaltrials.gov/study/NCT03760796
NCT04637399	Click	Click	ALL	0	1	1	52	OTHER	OBSERVATIONAL	2016	2016-11-22	2021-11-01	OK	62.27	8.9	9.51	11.2	10.9	10.8333	7.32	287	5	2215	0.13	https://storage.googleapis.com/ctgov2-large-docs/99/NCT04637399/ICF_000.pdf	https://clinicaltrials.gov/study/NCT04637399
NCT02630719	Click	Click	ALL	0	1	1	10	OTHER	INTERVENTIONAL	2016	2016-01-01	2017-08-01	OK	60.35	9.6	10.19	11.7	10.85	7	7.17	210	5	1719	0.12	https://storage.googleapis.com/ctgov2-large-docs/19/NCT02630719/ICF_000.pdf	https://clinicaltrials.gov/study/NCT02630719
NCT02697396	Click	Click	ALL	0	1	1	181	OTHER	OBSERVATIONAL	2016	2016-02-01	2025-02-01	OK	66.98	9.2	10.47	12.1	10.21	18.25	6.94	240	5	2488	0.1	https://storage.googleapis.com/ctgov2-large-docs/96/NCT02697396/ICF_000.pdf	https://clinicaltrials.gov/study/NCT02697396
NCT02663882	Click	Click	ALL	0	1	1	75	OTHER	INTERVENTIONAL	2016	2016-04-01	2019-07-15	OK	61.56	9.2	9.54	10.8	10.09	12.4	6.93	201	5	1829	0.11	https://storage.googleapis.com/ctgov2-large-docs/82/NCT02663882/ICF_000.pdf	https://clinicaltrials.gov/study/NCT02663882
NCT03014570	Click	Click	ALL	0	1	1	553	OTHER	INTERVENTIONAL	2016	2016-04-01	2021-06-01	OK	58.32	10.4	11.24	13.6	12.01	12.2	7.57	231	5	1748	0.13	https://storage.googleapis.com/ctgov2-large-docs/70/NCT03014570/ICF_001.pdf	https://clinicaltrials.gov/study/NCT03014570
NCT02744118	Click	Click	ALL	1	1	0	620	OTHER	INTERVENTIONAL	2016	2016-04-01	2020-03-01	OK	58.21	10.5	11.04	12.9	11.08	22	7.39	229	5	1967	0.12	https://storage.googleapis.com/ctgov2-large-docs/18/NCT02744118/ICF_000.pdf	https://clinicaltrials.gov/study/NCT02744118
NCT02791685	Click	Click	ALL	0	1	1	300	OTHER	INTERVENTIONAL	2016	2016-05-01	2026-12-01	OK	58.42	10.4	11.08	13.6	11.78	14.75	8.68	141	5	891	0.16	https://storage.googleapis.com/ctgov2-large-docs/85/NCT02791685/ICF_000.pdf	https://clinicaltrials.gov/study/NCT02791685
NCT02726880	Click	Click	ALL	1	1	1	36	OTHER	INTERVENTIONAL	2016	2016-06-01	2020-12-01	OK	55.34	9.5	9.21	11	11.66	14	7.13	289	5	2204	0.13	https://storage.googleapis.com/ctgov2-large-docs/80/NCT02726880/ICF_001.pdf	https://clinicaltrials.gov/study/NCT02726880
NCT02720211	Click	Click	ALL	0	1	0	10	OTHER	INTERVENTIONAL	2016	2016-08-01	2018-11-06	OK	56.29	11.2	11.26	13.6	10.97	30	7.04	211	5	2189	0.1	https://storage.googleapis.com/ctgov2-large-docs/11/NCT02720211/ICF_001.pdf	https://clinicaltrials.gov/study/NCT02720211
NCT02851303	Click	Click	ALL	1	0	0	61	OTHER	INTERVENTIONAL	2016	2016-10-01	2018-09-30	OK	51.78	10.9	10.3	12.7	12.07	13.4	7.29	201	5	1609	0.12	https://storage.googleapis.com/ctgov2-large-docs/03/NCT02851303/ICF_001.pdf	https://clinicaltrials.gov/study/NCT02851303
NCT02960516	Click	Click	ALL	0	1	0	19	OTHER	OBSERVATIONAL	2016	2016-10-01	2021-07-29	OK	66.78	9.2	10.23	11.2	8.99	22.6667	7.1	296	5	2955	0.1	https://storage.googleapis.com/ctgov2-large-docs/16/NCT02960516/ICF_001.pdf	https://clinicaltrials.gov/study/NCT02960516
NCT02836522	Click	Click	ALL	0	1	1	406	OTHER	OBSERVATIONAL	2016	2016-04-25	2023-08-31	OK	60.45	9.6	10.09	13	12.18	17.75	7.32	181	4	1593	0.11	https://storage.googleapis.com/ctgov2-large-docs/22/NCT02836522/ICF_000.pdf	https://clinicaltrials.gov/study/NCT02836522
NCT03618628	Click	Click	ALL	0	1	1	3	OTHER	INTERVENTIONAL	2016	2016-05-24	2018-04-12	OK	50.77	11.2	12.2	13	11.78	23.6667	8.64	317	4	1711	0.19	https://storage.googleapis.com/ctgov2-large-docs/28/NCT03618628/Prot_SAP_ICF_000.pdf	https://clinicaltrials.gov/study/NCT03618628
NCT03047720	Click	Click	ALL	1	0	0	20	OTHER	INTERVENTIONAL	2016	2016-11-04	2018-08-07	OK	62.38	8.9	9.6	10.7	10.32	15.5	7.66	206	4	1522	0.14	https://storage.googleapis.com/ctgov2-large-docs/20/NCT03047720/ICF_000.pdf	https://clinicaltrials.gov/study/NCT03047720
NCT02862912	Click	Click	FEMALE	0	1	1	43	OTHER	INTERVENTIONAL	2016	2016-11-08	2020-01-31	OK	43.16	14.2	14.57	18.2	13.58	80	8.69	220	4	1397	0.16	https://storage.googleapis.com/ctgov2-large-docs/12/NCT02862912/ICF_000.pdf	https://clinicaltrials.gov/study/NCT02862912
NCT03084315	Click	Click	ALL	0	1	1	234	OTHER	INTERVENTIONAL	2016	2016-11-15	2019-03-08	OK	58.62	10.3	11.3	13.4	11.84	23.6667	7.53	264	4	1891	0.14	https://storage.googleapis.com/ctgov2-large-docs/15/NCT03084315/ICF_001.pdf	https://clinicaltrials.gov/study/NCT03084315
NCT02536963	Click	Click	ALL	1	0	0	318	INDUSTRY	OBSERVATIONAL	2016	2016-01-01	2019-01-01	OK	60.82	7.4	8.94	11.7	11.81	8.28571	9.54	70	4	346	0.2	https://storage.googleapis.com/ctgov2-large-docs/63/NCT02536963/ICF_000.pdf	https://clinicaltrials.gov/study/NCT02536963
NCT02973815	Click	Click	ALL	1	1	1	228	OTHER	INTERVENTIONAL	2016	2016-03-01	2022-08-01	OK	60.65	9.5	10.31	11.8	11.08	12	7.68	186	4	1444	0.13	https://storage.googleapis.com/ctgov2-large-docs/15/NCT02973815/ICF_001.pdf	https://clinicaltrials.gov/study/NCT02973815
NCT02533934	Click	Click	ALL	0	1	1	68	OTHER	INTERVENTIONAL	2016	2016-08-01	2019-12-31	OK	61.7	11.2	12.65	9.7	4.53	35	7.99	195	4	1785	0.11	https://storage.googleapis.com/ctgov2-large-docs/34/NCT02533934/ICF_001.pdf	https://clinicaltrials.gov/study/NCT02533934
NCT03228173	Click	Click	FEMALE	0	1	0	190	OTHER	OBSERVATIONAL	2016	2016-08-01	2016-09-01	OK	52.7	10.5	10.81	12.4	11.89	9	8.21	216	4	1408	0.15	https://storage.googleapis.com/ctgov2-large-docs/73/NCT03228173/ICF_001.pdf	https://clinicaltrials.gov/study/NCT03228173
NCT02820701	Click	Click	ALL	0	1	0	60	OTHER	INTERVENTIONAL	2016	2016-08-01	2016-08-01	OK	47.83	12.4	12.76	15.5	13.35	7.22222	8.6	234	4	1442	0.16	https://storage.googleapis.com/ctgov2-large-docs/01/NCT02820701/ICF_001.pdf	https://clinicaltrials.gov/study/NCT02820701
NCT02967991	Click	Click	ALL	0	1	1	20	OTHER	INTERVENTIONAL	2016	2016-08-01	2017-07-01	OK	62.88	8.7	9.22	10.8	10.96	12.6	7.28	233	4	1760	0.13	https://storage.googleapis.com/ctgov2-large-docs/91/NCT02967991/ICF_001.pdf	https://clinicaltrials.gov/study/NCT02967991
NCT03304444	Click	Click	FEMALE	0	1	1	128	OTHER	INTERVENTIONAL	2016	2016-08-01	2017-10-01	OK	51.07	11.1	11.78	14.1	13.17	72	8.58	256	4	1444	0.18	https://storage.googleapis.com/ctgov2-large-docs/44/NCT03304444/ICF_002.pdf	https://clinicaltrials.gov/study/NCT03304444
NCT02846870	Click	Click	MALE	0	1	1	30	OTHER	INTERVENTIONAL	2016	2016-09-01	2018-08-01	OK	55.98	11.3	11.59	14	11.26	11.1667	7.47	263	4	2309	0.11	https://storage.googleapis.com/ctgov2-large-docs/70/NCT02846870/ICF_000.pdf	https://clinicaltrials.gov/study/NCT02846870
NCT02937051	Click	Click	ALL	0	1	0	25	OTHER	INTERVENTIONAL	2016	2016-10-01	2019-04-12	OK	52.09	10.7	10.92	12.4	11.89	15.75	7.95	258	4	1659	0.16	https://storage.googleapis.com/ctgov2-large-docs/51/NCT02937051/ICF_001.pdf	https://clinicaltrials.gov/study/NCT02937051
NCT02842060	Click	Click	MALE	0	1	0	180	OTHER	INTERVENTIONAL	2016	2016-11-01	2017-05-01	OK	50.97	11.2	11.35	12.9	11.72	17.5	7.78	220	4	1493	0.15	https://storage.googleapis.com/ctgov2-large-docs/60/NCT02842060/ICF_001.pdf	https://clinicaltrials.gov/study/NCT02842060
NCT03158714	Click	Click	ALL	0	1	1	1858	OTHER	INTERVENTIONAL	2016	2016-08-11	2020-09-29	OK	43.32	12	11.63	13.2	12.47	15.4	8.21	180	3	1045	0.17	https://storage.googleapis.com/ctgov2-large-docs/14/NCT03158714/ICF_001.pdf	https://clinicaltrials.gov/study/NCT03158714
NCT03868631	Click	Click	ALL	0	1	0	61	OTHER	INTERVENTIONAL	2016	2016-08-15	2017-04-30	OK	58.01	10.5	12.18	13	10.91	32	9.01	243	3	1380	0.18	https://storage.googleapis.com/ctgov2-large-docs/31/NCT03868631/ICF_006.pdf	https://clinicaltrials.gov/study/NCT03868631
NCT03159260	Click	Click	ALL	0	1	1	57	OTHER	INTERVENTIONAL	2016	2016-11-01	2017-12-30	OK	55.58	11.5	12.49	13.4	10.39	16.75	8.14	150	3	1081	0.14	https://storage.googleapis.com/ctgov2-large-docs/60/NCT03159260/ICF_000.pdf	https://clinicaltrials.gov/study/NCT03159260
NCT03029962	Click	Click	FEMALE	1	1	0	948	OTHER	INTERVENTIONAL	2016	2016-10-01	2020-01-12	OK	69.21	8.3	9.61	10	8.82	22	7.91	139	3	1250	0.11	https://storage.googleapis.com/ctgov2-large-docs/62/NCT03029962/ICF_000.pdf	https://clinicaltrials.gov/study/NCT03029962
NCT02830776	Click	Click	ALL	0	1	1	15	OTHER	INTERVENTIONAL	2016	2016-11-01	2017-06-30	OK	50.16	11.5	11.8	15.1	13.98	19	8.61	144	3	776	0.19	https://storage.googleapis.com/ctgov2-large-docs/76/NCT02830776/ICF_001.pdf	https://clinicaltrials.gov/study/NCT02830776
NCT02320123	Click	Click	ALL	0	1	1	22	OTHER	INTERVENTIONAL	2016	2016-05-23	2017-08-10	OK	72.87	6.9	8.22	8.9	9.21	20	7.54	73	2	628	0.12	https://storage.googleapis.com/ctgov2-large-docs/23/NCT02320123/ICF_000.pdf	https://clinicaltrials.gov/study/NCT02320123
NCT02917603	Click	Click	ALL	0	0	1	40	OTHER	INTERVENTIONAL	2016	2016-09-01	2018-03-31	OK	54.97	11.7	12.97	13.4	9.99	16	8.64	93	2	614	0.15	https://storage.googleapis.com/ctgov2-large-docs/03/NCT02917603/ICF_000.pdf	https://clinicaltrials.gov/study/NCT02917603
NCT02648971	Click	Click	ALL	0	1	1	36	OTHER	INTERVENTIONAL	2016	2016-01-01	2018-05-31	OK	68.81	8.5	10.35	12.1	11.43	10.3333	7.74	113	2	792	0.14	https://storage.googleapis.com/ctgov2-large-docs/71/NCT02648971/ICF_000.pdf	https://clinicaltrials.gov/study/NCT02648971
NCT02786472	Click	Click	ALL	1	1	0	3178	OTHER	INTERVENTIONAL	2016	2016-05-01	2019-12-01	OK	61.77	9.1	10.41	11.8	11.37	14.2	8.61	127	2	750	0.17	https://storage.googleapis.com/ctgov2-large-docs/72/NCT02786472/ICF_000.pdf	https://clinicaltrials.gov/study/NCT02786472
NCT02853968	Click	Click	ALL	1	1	1	130	OTHER	OBSERVATIONAL	2016	2016-02-01	2019-03-30	OK	34.42	11.3	11.9	16	18.02	9	14.48	43	1	126	0.34	https://storage.googleapis.com/ctgov2-large-docs/68/NCT02853968/Prot_SAP_ICF_000.pdf	https://clinicaltrials.gov/study/NCT02853968
NCT03193021	Click	Click	ALL	0	1	1	204	INDUSTRY	INTERVENTIONAL	2017	2017-09-20	2018-04-13	OK	40.99	12.9	9.99	15.7	12.24	24	6.05	1944	99	33387	0.06	https://storage.googleapis.com/ctgov2-large-docs/21/NCT03193021/Prot_SAP_ICF_000.pdf	https://clinicaltrials.gov/study/NCT03193021
NCT03200847	Click	Click	ALL	0	1	1	26	OTHER	INTERVENTIONAL	2017	2017-10-31	2024-08-01	OK	42.11	12.5	9.94	15.7	13.05	21.6667	6.36	2171	86	28505	0.08	https://storage.googleapis.com/ctgov2-large-docs/47/NCT03200847/Prot_SAP_ICF_000.pdf	https://clinicaltrials.gov/study/NCT03200847
NCT03300817	Click	Click	ALL	0	1	1	50	NIH	INTERVENTIONAL	2017	2017-12-27	2024-12-01	OK	53.51	10.2	8.83	14	11.77	12.8333	6.69	2101	85	24776	0.08	https://storage.googleapis.com/ctgov2-large-docs/17/NCT03300817/Prot_SAP_ICF_001.pdf	https://clinicaltrials.gov/study/NCT03300817
NCT02840474	Click	Click	ALL	0	1	1	16	NIH	INTERVENTIONAL	2017	2017-04-24	2020-01-15	OK	49.55	11.7	9.92	13.8	10.27	50	6.14	1952	84	33919	0.06	https://storage.googleapis.com/ctgov2-large-docs/74/NCT02840474/Prot_SAP_ICF_000.pdf	https://clinicaltrials.gov/study/NCT02840474
NCT03061097	Click	Click	ALL	0	1	1	7	OTHER	INTERVENTIONAL	2017	2017-07-10	2019-06-18	OK	42.82	12.2	9.9	17.2	13.46	11.6667	6.58	1712	82	20125	0.09	https://storage.googleapis.com/ctgov2-large-docs/97/NCT03061097/Prot_SAP_ICF_000.pdf	https://clinicaltrials.gov/study/NCT03061097
NCT02257242	Click	Click	ALL	0	1	1	11	OTHER	INTERVENTIONAL	2017	2017-05-10	2020-11-18	OK	42.41	12.4	9.76	15.3	13	18.75	6.37	2518	80	33529	0.08	https://storage.googleapis.com/ctgov2-large-docs/42/NCT02257242/Prot_SAP_ICF_000.pdf	https://clinicaltrials.gov/study/NCT02257242
NCT03186781	Click	Click	ALL	0	1	1	50	NIH	INTERVENTIONAL	2017	2017-10-25	2019-09-03	OK	50.87	11.2	9.57	13.6	10.04	17.25	6.23	2041	76	31352	0.07	https://storage.googleapis.com/ctgov2-large-docs/81/NCT03186781/Prot_SAP_ICF_000.pdf	https://clinicaltrials.gov/study/NCT03186781
NCT02948257	Click	Click	ALL	0	1	1	52	INDUSTRY	OBSERVATIONAL	2017	2017-01-19	2017-09-18	OK	43.32	12	9.32	15.5	12.94	16	6.43	1823	74	25048	0.07	https://storage.googleapis.com/ctgov2-large-docs/57/NCT02948257/Prot_SAP_ICF_000.pdf	https://clinicaltrials.gov/study/NCT02948257
NCT03015181	Click	Click	ALL	0	1	0	26	NIH	INTERVENTIONAL	2017	2017-02-21	2018-07-10	OK	50.26	11.4	9.57	13.5	10.21	12.5	6.03	1736	72	31878	0.05	https://storage.googleapis.com/ctgov2-large-docs/81/NCT03015181/Prot_SAP_ICF_001.pdf	https://clinicaltrials.gov/study/NCT03015181
NCT03073148	Click	Click	ALL	0	1	1	35	INDUSTRY	INTERVENTIONAL	2017	2017-02-24	2019-02-13	OK	50.57	11.3	9.62	15.3	13.17	12.5	6.07	1092	71	17594	0.06	https://storage.googleapis.com/ctgov2-large-docs/48/NCT03073148/Prot_SAP_ICF_000.pdf	https://clinicaltrials.gov/study/NCT03073148
NCT03317379	Click	Click	ALL	1	1	0	60	OTHER	INTERVENTIONAL	2017	2017-10-01	2021-06-30	OK	50.57	11.3	9.1	14.2	12.94	18.75	5.59	1257	69	31065	0.04	https://storage.googleapis.com/ctgov2-large-docs/79/NCT03317379/Prot_ICF_000.pdf	https://clinicaltrials.gov/study/NCT03317379
NCT03049488	Click	Click	ALL	0	1	0	95	NIH	INTERVENTIONAL	2017	2017-02-22	2019-10-03	OK	33.04	13.9	10.62	20.4	14.56	50	7.41	2199	66	21502	0.1	https://storage.googleapis.com/ctgov2-large-docs/88/NCT03049488/Prot_SAP_ICF_000.pdf	https://clinicaltrials.gov/study/NCT03049488
NCT05510531	Click	Click	MALE	0	1	1	92	OTHER	INTERVENTIONAL	2017	2017-03-08	2019-01-10	OK	42.21	12.5	9.64	14	12.53	13.8	6.2	1636	64	24432	0.07	https://storage.googleapis.com/ctgov2-large-docs/31/NCT05510531/Prot_SAP_ICF_000.pdf	https://clinicaltrials.gov/study/NCT05510531
NCT02949297	Click	Click	ALL	0	1	1	75	INDUSTRY	INTERVENTIONAL	2017	2017-03-30	2019-03-06	OK	42.21	12.5	10.17	16.2	13.34	4.07143	6.63	1683	64	19311	0.09	https://storage.googleapis.com/ctgov2-large-docs/97/NCT02949297/Prot_SAP_ICF_000.pdf	https://clinicaltrials.gov/study/NCT02949297
NCT03180489	Click	Click	ALL	0	1	1	62	OTHER	INTERVENTIONAL	2017	2017-05-03	2018-12-21	OK	44.14	11.7	8.97	16.5	14.33	14.25	6.12	1550	62	22666	0.07	https://storage.googleapis.com/ctgov2-large-docs/89/NCT03180489/Prot_SAP_ICF_000.pdf	https://clinicaltrials.gov/study/NCT03180489
NCT02887521	Click	Click	ALL	0	1	1	9	OTHER	INTERVENTIONAL	2017	2017-03-15	2019-10-01	OK	55.03	9.6	7.93	12.4	11.02	26.3333	6.05	1185	61	17265	0.07	https://storage.googleapis.com/ctgov2-large-docs/21/NCT02887521/Prot_SAP_ICF_000.pdf	https://clinicaltrials.gov/study/NCT02887521
NCT03480048	Click	Click	FEMALE	0	1	1	53	OTHER	INTERVENTIONAL	2017	2017-03-22	2018-11-30	OK	57.2	10.8	11.37	12.9	10.57	12.2	7.21	354	61	3141	0.11	https://storage.googleapis.com/ctgov2-large-docs/48/NCT03480048/Prot_SAP_ICF_000.pdf	https://clinicaltrials.gov/study/NCT03480048
NCT03267238	Click	Click	ALL	1	1	1	9	OTHER	INTERVENTIONAL	2017	2017-06-16	2022-02-15	OK	68.1	8.7	8.88	29.5	5.8	7.5	5.82	474	60	11971	0.04	https://storage.googleapis.com/ctgov2-large-docs/38/NCT03267238/Prot_ICF_002.pdf	https://clinicaltrials.gov/study/NCT03267238
NCT03070223	Click	Click	ALL	0	1	1	602	NETWORK	OBSERVATIONAL	2017	2017-02-28	2023-08-21	OK	46.17	10.9	8.6	14.4	13.34	23	6.93	1711	58	18637	0.09	https://storage.googleapis.com/ctgov2-large-docs/23/NCT03070223/Prot_ICF_000.pdf	https://clinicaltrials.gov/study/NCT03070223
NCT03181828	Click	Click	ALL	0	1	0	4	OTHER	INTERVENTIONAL	2017	2017-03-24	2018-06-05	OK	51.07	11.1	9.52	14	11.95	13	6	1350	55	20395	0.07	https://storage.googleapis.com/ctgov2-large-docs/28/NCT03181828/Prot_SAP_ICF_001.pdf	https://clinicaltrials.gov/study/NCT03181828
NCT03232346	Click	Click	ALL	0	1	0	11	OTHER	INTERVENTIONAL	2017	2017-08-01	2021-06-30	OK	40.48	13.1	10.53	16.3	14.51	37	6.39	1659	55	22603	0.07	https://storage.googleapis.com/ctgov2-large-docs/46/NCT03232346/Prot_ICF_000.pdf	https://clinicaltrials.gov/study/NCT03232346
NCT02974296	Click	Click	ALL	0	1	0	33	OTHER	INTERVENTIONAL	2017	2017-04-30	2019-08-20	OK	51.68	10.9	9.91	20.8	9.98	27	6.86	1390	54	14589	0.1	https://storage.googleapis.com/ctgov2-large-docs/96/NCT02974296/Prot_ICF_002.pdf	https://clinicaltrials.gov/study/NCT02974296
NCT03119064	Click	Click	ALL	0	1	1	12	OTHER	INTERVENTIONAL	2017	2017-11-30	2021-10-08	OK	46	13.1	11.66	17.8	13.41	33.5	6.51	1739	54	24903	0.07	https://storage.googleapis.com/ctgov2-large-docs/64/NCT03119064/Prot_SAP_ICF_000.pdf	https://clinicaltrials.gov/study/NCT03119064
NCT02901626	Click	Click	FEMALE	1	1	1	544	OTHER	INTERVENTIONAL	2017	2017-02-14	2022-05-10	OK	50.77	11.2	9.64	14.3	11.78	22.3333	6.3	1547	53	22996	0.07	https://storage.googleapis.com/ctgov2-large-docs/26/NCT02901626/Prot_SAP_ICF_000.pdf	https://clinicaltrials.gov/study/NCT02901626
NCT03339206	Click	Click	ALL	0	1	1	845	OTHER	INTERVENTIONAL	2017	2017-10-10	2018-05-23	OK	50.87	11.2	9.99	17.5	12.36	7.625	7.32	1272	53	13021	0.1	https://storage.googleapis.com/ctgov2-large-docs/06/NCT03339206/Prot_SAP_ICF_000.pdf	https://clinicaltrials.gov/study/NCT03339206
NCT03102437	Click	Click	ALL	0	1	1	106	INDUSTRY	INTERVENTIONAL	2017	2017-07-01	2019-12-16	OK	44.75	11.5	9.37	15	12.53	23	7.11	1678	49	16257	0.1	https://storage.googleapis.com/ctgov2-large-docs/37/NCT03102437/Prot_ICF_001.pdf	https://clinicaltrials.gov/study/NCT03102437
NCT03080883	Click	Click	ALL	0	1	1	370	OTHER	INTERVENTIONAL	2017	2017-07-14	2025-05-31	OK	44.64	11.5	9.34	13	12.41	26.3333	6.71	1549	49	16591	0.09	https://storage.googleapis.com/ctgov2-large-docs/83/NCT03080883/Prot_SAP_ICF_000.pdf	https://clinicaltrials.gov/study/NCT03080883
NCT03234608	Click	Click	ALL	0	1	1	244	OTHER	INTERVENTIONAL	2017	2017-08-24	2019-12-15	OK	62.48	8.8	7.22	11.1	10.84	9	1.29	229	49	13490	0.02	https://storage.googleapis.com/ctgov2-large-docs/08/NCT03234608/ICF_001.pdf	https://clinicaltrials.gov/study/NCT03234608
NCT02951143	Click	Click	ALL	0	1	1	305	OTHER	INTERVENTIONAL	2017	2017-01-01	2019-11-01	OK	42.82	12.2	9.31	14.5	13.63	7.875	5.94	1342	49	22223	0.06	https://storage.googleapis.com/ctgov2-large-docs/43/NCT02951143/Prot_SAP_ICF_000.pdf	https://clinicaltrials.gov/study/NCT02951143
NCT02955394	Click	Click	FEMALE	0	1	1	61	OTHER	INTERVENTIONAL	2017	2017-09-21	2027-02-01	OK	61.36	9.2	9.13	13.1	9.52	14.4	6.77	1563	48	18197	0.09	https://storage.googleapis.com/ctgov2-large-docs/94/NCT02955394/Prot_SAP_ICF_001.pdf	https://clinicaltrials.gov/study/NCT02955394
NCT03221764	Click	Click	ALL	0	1	1	20	OTHER	INTERVENTIONAL	2017	2017-10-19	2019-04-01	OK	42.11	12.5	10.25	18.5	14.56	14	6.56	1157	45	12964	0.09	https://storage.googleapis.com/ctgov2-large-docs/64/NCT03221764/Prot_SAP_ICF_001.pdf	https://clinicaltrials.gov/study/NCT03221764
NCT03008382	Click	Click	FEMALE	0	1	1	80	OTHER	INTERVENTIONAL	2017	2017-03-01	2022-03-16	OK	58.11	10.5	9.35	13.2	11.14	26	5.61	702	42	17629	0.04	https://storage.googleapis.com/ctgov2-large-docs/82/NCT03008382/ICF_000.pdf	https://clinicaltrials.gov/study/NCT03008382
NCT03205423	Click	Click	ALL	0	1	0	17	OTHER	INTERVENTIONAL	2017	2017-08-01	2021-12-30	OK	41.5	12.7	10.56	15.3	13.69	12.5	6.91	1557	40	16209	0.1	https://storage.googleapis.com/ctgov2-large-docs/23/NCT03205423/Prot_SAP_ICF_002.pdf	https://clinicaltrials.gov/study/NCT03205423
NCT03045328	Click	Click	ALL	0	1	1	22	OTHER	INTERVENTIONAL	2017	2017-09-26	2021-08-05	OK	46.1	13	11.44	15.5	12.02	25	6.53	1194	40	17129	0.07	https://storage.googleapis.com/ctgov2-large-docs/28/NCT03045328/ICF_000.pdf	https://clinicaltrials.gov/study/NCT03045328
NCT03146741	Click	Click	ALL	0	1	1	20	OTHER	INTERVENTIONAL	2017	2017-05-16	2019-11-30	OK	48.43	12.1	11.38	14.5	12.42	17.25	6.97	1823	39	17014	0.11	https://storage.googleapis.com/ctgov2-large-docs/41/NCT03146741/ICF_001.pdf	https://clinicaltrials.gov/study/NCT03146741
NCT03104192	Click	Click	ALL	0	0	1	69	OTHER	INTERVENTIONAL	2017	2017-09-01	2020-01-11	OK	57.71	10.7	10.28	13.3	11.08	32	6.62	1234	38	16544	0.07	https://storage.googleapis.com/ctgov2-large-docs/92/NCT03104192/Prot_SAP_ICF_000.pdf	https://clinicaltrials.gov/study/NCT03104192
NCT03784300	Click	Click	ALL	0	1	0	24	INDUSTRY	INTERVENTIONAL	2017	2017-08-18	2018-03-27	OK	48.64	12.1	11.1	15.5	11.49	12	6.83	1127	37	12094	0.09	https://storage.googleapis.com/ctgov2-large-docs/00/NCT03784300/Prot_SAP_ICF_000.pdf	https://clinicaltrials.gov/study/NCT03784300
NCT03188263	Click	Click	ALL	0	1	1	10	OTHER	INTERVENTIONAL	2017	2017-09-05	2019-12-31	OK	53	10.4	9.21	12.9	12	32.5	6.97	1443	32	15719	0.09	https://storage.googleapis.com/ctgov2-large-docs/63/NCT03188263/Prot_SAP_ICF_000.pdf	https://clinicaltrials.gov/study/NCT03188263
NCT03196232	Click	Click	ALL	0	1	1	3	OTHER	INTERVENTIONAL	2017	2017-09-13	2018-05-29	OK	43.56	14	12.6	17	12.36	22.6667	6.82	1050	32	12815	0.08	https://storage.googleapis.com/ctgov2-large-docs/32/NCT03196232/ICF_001.pdf	https://clinicaltrials.gov/study/NCT03196232
NCT03135431	Click	Click	FEMALE	0	1	1	40	OTHER	INTERVENTIONAL	2017	2017-05-17	2018-07-30	OK	45.96	11	8.82	12.1	12.29	5.18182	6.52	863	31	9349	0.09	https://storage.googleapis.com/ctgov2-large-docs/31/NCT03135431/Prot_SAP_ICF_000.pdf	https://clinicaltrials.gov/study/NCT03135431
NCT03041701	Click	Click	ALL	1	1	1	14	NIH	INTERVENTIONAL	2017	2017-07-07	2021-10-16	OK	58.62	10.3	9.39	12.5	10.56	35.5	5.77	627	31	12399	0.05	https://storage.googleapis.com/ctgov2-large-docs/01/NCT03041701/ICF_001.pdf	https://clinicaltrials.gov/study/NCT03041701
NCT02744430	Click	Click	ALL	0	1	1	33	OTHER	INTERVENTIONAL	2017	2017-07-22	2019-10-31	OK	49.25	11.8	11.37	16.5	12.24	14.8	7.54	915	31	7740	0.12	https://storage.googleapis.com/ctgov2-large-docs/30/NCT02744430/Prot_SAP_ICF_002.pdf	https://clinicaltrials.gov/study/NCT02744430
NCT03033511	Click	Click	ALL	0	1	1	748	INDUSTRY	INTERVENTIONAL	2017	2017-02-07	2019-11-20	OK	23.6	17.5	18.76	24	18.69	21.25	14.99	19	30	61	0.31	https://storage.googleapis.com/ctgov2-large-docs/11/NCT03033511/ICF_002.pdf	https://clinicaltrials.gov/study/NCT03033511
NCT02777190	Click	Click	FEMALE	0	1	1	34	OTHER	INTERVENTIONAL	2017	2017-11-01	2019-04-23	OK	52.39	10.6	9.36	13.5	12.94	11.2857	6.39	1104	29	13353	0.08	https://storage.googleapis.com/ctgov2-large-docs/90/NCT02777190/Prot_SAP_ICF_001.pdf	https://clinicaltrials.gov/study/NCT02777190
NCT03274440	Click	Click	ALL	0	1	0	14	OTHER	INTERVENTIONAL	2017	2017-10-01	2020-10-29	OK	50.36	11.4	11.59	13.1	11.66	13.8	7.96	370	28	2395	0.15	https://storage.googleapis.com/ctgov2-large-docs/40/NCT03274440/Prot_SAP_ICF_000.pdf	https://clinicaltrials.gov/study/NCT03274440
NCT03364348	Click	Click	ALL	0	1	1	18	OTHER	INTERVENTIONAL	2017	2017-10-30	2022-02-14	OK	41.94	14.6	13.27	18	12.6	33	6.87	863	28	10798	0.08	https://storage.googleapis.com/ctgov2-large-docs/48/NCT03364348/ICF_001.pdf	https://clinicaltrials.gov/study/NCT03364348
NCT03237572	Click	Click	ALL	0	1	1	13	OTHER	INTERVENTIONAL	2017	2017-09-25	2022-06-17	OK	55.58	11.5	10.92	13.6	10.51	22	6.39	823	27	12091	0.07	https://storage.googleapis.com/ctgov2-large-docs/72/NCT03237572/ICF_000.pdf	https://clinicaltrials.gov/study/NCT03237572
NCT05922475	Click	Click	MALE	0	1	1	32	OTHER	INTERVENTIONAL	2017	2017-09-27	2019-05-03	OK	42.51	12.3	10.46	14.4	13	23.6667	7.26	773	27	7016	0.11	https://storage.googleapis.com/ctgov2-large-docs/75/NCT05922475/Prot_SAP_ICF_000.pdf	https://clinicaltrials.gov/study/NCT05922475
NCT03149029	Click	Click	ALL	0	1	1	16	OTHER	INTERVENTIONAL	2017	2017-11-27	2024-12-31	OK	43.87	13.9	12.84	17.7	13	25.3333	7.07	800	27	8147	0.1	https://storage.googleapis.com/ctgov2-large-docs/29/NCT03149029/ICF_001.pdf	https://clinicaltrials.gov/study/NCT03149029
NCT03381339	Click	Click	ALL	0	1	1	55	OTHER	INTERVENTIONAL	2017	2017-12-05	2019-06-25	OK	48.84	12	11.14	14.2	12.19	26.6667	7.19	835	27	7773	0.11	https://storage.googleapis.com/ctgov2-large-docs/39/NCT03381339/Prot_SAP_ICF_000.pdf	https://clinicaltrials.gov/study/NCT03381339
NCT03227809	Click	Click	ALL	1	1	0	910	OTHER	INTERVENTIONAL	2017	2017-04-01	2021-09-14	OK	49.86	11.6	10.49	14.3	12.59	18.75	6.62	1016	26	11373	0.09	https://storage.googleapis.com/ctgov2-large-docs/09/NCT03227809/Prot_SAP_ICF_000.pdf	https://clinicaltrials.gov/study/NCT03227809
NCT02367859	Click	Click	ALL	0	1	1	1	OTHER	INTERVENTIONAL	2017	2017-07-17	2019-06-26	OK	39.2	15.7	14.58	19.1	12.54	21.6667	7.25	921	26	10264	0.09	https://storage.googleapis.com/ctgov2-large-docs/59/NCT02367859/ICF_000.pdf	https://clinicaltrials.gov/study/NCT02367859
NCT03207386	Click	Click	ALL	1	1	1	2647	OTHER	INTERVENTIONAL	2017	2017-02-27	2020-07-01	OK	57.71	10.7	9.51	12.9	10.73	61	5.82	434	25	10840	0.04	https://storage.googleapis.com/ctgov2-large-docs/86/NCT03207386/ICF_000.pdf	https://clinicaltrials.gov/study/NCT03207386
NCT03078075	Click	Click	ALL	0	1	1	403	OTHER	INTERVENTIONAL	2017	2017-05-05	2019-07-25	OK	18.69	17.4	18.21	23.3	19.56	19.5	16.67	11	25	27	0.41	https://storage.googleapis.com/ctgov2-large-docs/75/NCT03078075/ICF_002.pdf	https://clinicaltrials.gov/study/NCT03078075
NCT03019055	Click	Click	ALL	0	1	1	26	OTHER	INTERVENTIONAL	2017	2017-10-16	2021-08-24	OK	54.46	11.9	11.61	15	11.38	68	6.8	843	25	10784	0.08	https://storage.googleapis.com/ctgov2-large-docs/55/NCT03019055/ICF_001.pdf	https://clinicaltrials.gov/study/NCT03019055
NCT03282123	Click	Click	ALL	0	1	1	38	INDUSTRY	INTERVENTIONAL	2017	2017-11-16	2019-08-10	OK	58.32	10.4	10.14	11.9	9.98	8.28571	6.49	735	25	9013	0.08	https://storage.googleapis.com/ctgov2-large-docs/23/NCT03282123/ICF_002.pdf	https://clinicaltrials.gov/study/NCT03282123
NCT03291431	Click	Click	ALL	0	1	1	17	OTHER	INTERVENTIONAL	2017	2017-12-01	2022-07-30	OK	45.69	13.2	11.89	16.4	12.89	34.5	6.73	798	24	9842	0.08	https://storage.googleapis.com/ctgov2-large-docs/31/NCT03291431/ICF_001.pdf	https://clinicaltrials.gov/study/NCT03291431
NCT03316573	Click	Click	ALL	0	1	1	18	OTHER	INTERVENTIONAL	2017	2017-12-07	2024-08-18	OK	46.2	13	11.84	15.9	12.54	18	6.8	796	24	8680	0.09	https://storage.googleapis.com/ctgov2-large-docs/73/NCT03316573/ICF_001.pdf	https://clinicaltrials.gov/study/NCT03316573
NCT02925650	Click	Click	ALL	0	1	1	18	INDUSTRY	INTERVENTIONAL	2017	2017-03-02	2021-12-31	OK	58.82	10.2	10.28	12.3	10.39	14.5	6.68	801	23	8790	0.09	https://storage.googleapis.com/ctgov2-large-docs/50/NCT02925650/ICF_003.pdf	https://clinicaltrials.gov/study/NCT02925650
NCT03020524	Click	Click	ALL	0	1	1	9	OTHER	INTERVENTIONAL	2017	2017-01-01	2020-03-01	OK	49.15	11.9	10.48	13.5	11.08	18.75	6.54	755	23	9316	0.08	https://storage.googleapis.com/ctgov2-large-docs/24/NCT03020524/ICF_001.pdf	https://clinicaltrials.gov/study/NCT03020524
NCT02759185	Click	Click	ALL	0	1	1	80	OTHER	INTERVENTIONAL	2017	2017-01-02	2019-01-01	OK	68.2	8.7	9.3	10.4	8.94	6.57143	6.17	588	22	8628	0.07	https://storage.googleapis.com/ctgov2-large-docs/85/NCT02759185/ICF_002.pdf	https://clinicaltrials.gov/study/NCT02759185
NCT02957968	Click	Click	ALL	0	1	1	46	OTHER	INTERVENTIONAL	2017	2017-01-24	2025-02-28	OK	46.24	15.1	14.73	19.7	12.43	36.5	7.05	543	22	6946	0.08	https://storage.googleapis.com/ctgov2-large-docs/68/NCT02957968/ICF_000.pdf	https://clinicaltrials.gov/study/NCT02957968
NCT02989805	Click	Click	ALL	0	1	1	326	OTHER	INTERVENTIONAL	2017	2017-04-03	2019-12-31	OK	52.8	10.5	9.68	14.9	13.05	15	7.33	811	22	7560	0.11	https://storage.googleapis.com/ctgov2-large-docs/05/NCT02989805/Prot_SAP_ICF_000.pdf	https://clinicaltrials.gov/study/NCT02989805
NCT02881151	Click	Click	ALL	0	1	0	6	OTHER	INTERVENTIONAL	2017	2017-04-20	2022-05-04	OK	49.15	11.9	10.9	14.1	12.01	14.2	6.7	771	22	7977	0.1	https://storage.googleapis.com/ctgov2-large-docs/51/NCT02881151/ICF_000.pdf	https://clinicaltrials.gov/study/NCT02881151
NCT03004443	Click	Click	ALL	0	1	1	22	OTHER	INTERVENTIONAL	2017	2017-05-15	2019-11-27	OK	57.81	10.6	10.42	12.7	10.44	9	6.54	1002	22	12341	0.08	https://storage.googleapis.com/ctgov2-large-docs/43/NCT03004443/ICF_000.pdf	https://clinicaltrials.gov/study/NCT03004443
NCT03122145	Click	Click	ALL	0	1	1	49	OTHER	INTERVENTIONAL	2017	2017-05-23	2019-02-28	OK	51.07	11.1	10.15	13.6	12.53	62	6.84	817	22	8234	0.1	https://storage.googleapis.com/ctgov2-large-docs/45/NCT03122145/Prot_ICF_000.pdf	https://clinicaltrials.gov/study/NCT03122145
NCT03077698	Click	Click	FEMALE	0	1	1	25	INDUSTRY	INTERVENTIONAL	2017	2017-06-14	2020-07-17	OK	42.14	14.6	12.99	17	11.85	14.6	6.53	640	22	9285	0.07	https://storage.googleapis.com/ctgov2-large-docs/98/NCT03077698/ICF_002.pdf	https://clinicaltrials.gov/study/NCT03077698
NCT03170362	Click	Click	ALL	0	1	1	1944	FED	INTERVENTIONAL	2017	2017-06-15	2022-03-31	OK	57.91	10.6	9.94	13.3	11.26	31	6.32	604	22	9586	0.06	https://storage.googleapis.com/ctgov2-large-docs/62/NCT03170362/ICF_001.pdf	https://clinicaltrials.gov/study/NCT03170362
NCT03139318	Click	Click	ALL	1	1	0	1	OTHER	INTERVENTIONAL	2017	2017-07-25	2018-08-29	OK	44.85	11.5	9.51	14	11.48	16.8	6.95	773	22	7204	0.11	https://storage.googleapis.com/ctgov2-large-docs/18/NCT03139318/Prot_SAP_ICF_000.pdf	https://clinicaltrials.gov/study/NCT03139318
NCT03181009	Click	Click	ALL	1	1	0	60	OTHER	INTERVENTIONAL	2017	2017-07-31	2019-01-30	OK	42.45	14.4	13.59	18	13.24	66	7.11	693	22	7093	0.1	https://storage.googleapis.com/ctgov2-large-docs/09/NCT03181009/ICF_002.pdf	https://clinicaltrials.gov/study/NCT03181009
NCT03160079	Click	Click	ALL	0	1	1	16	OTHER	INTERVENTIONAL	2017	2017-08-04	2025-12-31	OK	54.56	11.9	11.81	14.9	10.91	30	6.94	837	22	9297	0.09	https://storage.googleapis.com/ctgov2-large-docs/79/NCT03160079/ICF_002.pdf	https://clinicaltrials.gov/study/NCT03160079
NCT03238248	Click	Click	ALL	0	1	1	71	OTHER	INTERVENTIONAL	2017	2017-08-07	2024-01-01	OK	55.37	11.5	11.44	19.4	15.21	7	6.75	629	22	7247	0.09	https://storage.googleapis.com/ctgov2-large-docs/48/NCT03238248/ICF_000.pdf	https://clinicaltrials.gov/study/NCT03238248
NCT03267186	Click	Click	ALL	0	1	1	8	OTHER	INTERVENTIONAL	2017	2017-09-12	2021-04-30	OK	42.85	14.3	13.17	17.5	12.65	23.6667	7.05	731	22	8311	0.09	https://storage.googleapis.com/ctgov2-large-docs/86/NCT03267186/ICF_000.pdf	https://clinicaltrials.gov/study/NCT03267186
NCT02255331	Click	Click	ALL	0	1	1	240	OTHER	OBSERVATIONAL	2017	2017-09-15	2025-08-01	OK	48.23	12.2	10.65	14.8	12.54	38	6.11	530	22	8226	0.06	https://storage.googleapis.com/ctgov2-large-docs/31/NCT02255331/ICF_000.pdf	https://clinicaltrials.gov/study/NCT02255331
NCT03168711	Click	Click	ALL	0	1	1	48	OTHER	INTERVENTIONAL	2017	2017-10-01	2020-01-07	OK	54.46	11.9	11.61	13.9	10.28	13	6.7	580	22	7409	0.08	https://storage.googleapis.com/ctgov2-large-docs/11/NCT03168711/ICF_001.pdf	https://clinicaltrials.gov/study/NCT03168711
NCT03206073	Click	Click	ALL	0	1	1	34	NIH	INTERVENTIONAL	2017	2017-12-07	2022-06-30	OK	46.91	12.7	11.46	15.1	12.13	13.4	6.62	805	22	9412	0.09	https://storage.googleapis.com/ctgov2-large-docs/73/NCT03206073/ICF_001.pdf	https://clinicaltrials.gov/study/NCT03206073
NCT02859558	Click	Click	ALL	0	1	1	195	NETWORK	INTERVENTIONAL	2017	2017-01-01	2025-04-30	OK	56.59	11.1	10.8	13.4	10.62	21.3333	6.58	728	22	9219	0.08	https://storage.googleapis.com/ctgov2-large-docs/58/NCT02859558/ICF_000.pdf	https://clinicaltrials.gov/study/NCT02859558
NCT02741323	Click	Click	ALL	0	1	1	97	NIH	INTERVENTIONAL	2017	2017-01-01	2022-05-10	OK	60.14	9.7	9.08	11.6	10.56	12.8	6.04	529	21	8480	0.06	https://storage.googleapis.com/ctgov2-large-docs/23/NCT02741323/ICF_001.pdf	https://clinicaltrials.gov/study/NCT02741323
NCT03233594	Click	Click	ALL	0	1	1	32	OTHER	OBSERVATIONAL	2017	2017-06-07	2024-04-01	OK	27.79	11.8	13.54	14.3	17.84	6.83333	16.1	14	21	29	0.48	https://storage.googleapis.com/ctgov2-large-docs/94/NCT03233594/ICF_005.pdf	https://clinicaltrials.gov/study/NCT03233594
NCT03086200	Click	Click	ALL	0	1	1	263	OTHER	INTERVENTIONAL	2017	2017-06-23	2020-12-18	OK	57.61	10.7	10.44	12.5	10.1	23.3333	6.57	612	21	7956	0.08	https://storage.googleapis.com/ctgov2-large-docs/00/NCT03086200/ICF_001.pdf	https://clinicaltrials.gov/study/NCT03086200
NCT03371823	Click	Click	FEMALE	0	1	1	8	OTHER	INTERVENTIONAL	2017	2017-09-01	2019-12-31	OK	60.75	9.5	8.62	11.1	10.15	16	5.98	567	21	10190	0.06	https://storage.googleapis.com/ctgov2-large-docs/23/NCT03371823/ICF_002.pdf	https://clinicaltrials.gov/study/NCT03371823
NCT03229278	Click	Click	ALL	0	1	1	14	OTHER	INTERVENTIONAL	2017	2017-10-03	2022-10-30	OK	58.62	10.3	11.94	13.6	11.6	16.5	10.15	1554	21	7898	0.2	https://storage.googleapis.com/ctgov2-large-docs/78/NCT03229278/ICF_000.pdf	https://clinicaltrials.gov/study/NCT03229278
NCT02948569	Click	Click	MALE	0	1	0	12	OTHER	INTERVENTIONAL	2017	2017-02-01	2019-01-30	OK	60.45	9.6	9.74	11.4	10.27	23.6667	6.97	1073	20	10790	0.1	https://storage.googleapis.com/ctgov2-large-docs/69/NCT02948569/Prot_SAP_ICF_002.pdf	https://clinicaltrials.gov/study/NCT02948569
NCT03054506	Click	Click	ALL	0	1	1	52	OTHER	INTERVENTIONAL	2017	2017-03-07	2019-02-01	OK	54.97	11.7	11.34	13.9	10.45	37	6.74	618	20	7761	0.08	https://storage.googleapis.com/ctgov2-large-docs/06/NCT03054506/ICF_001.pdf	https://clinicaltrials.gov/study/NCT03054506
NCT02665052	Click	Click	ALL	0	1	1	63	FED	INTERVENTIONAL	2017	2017-05-01	2020-01-16	OK	49.25	11.8	10.43	15	13	14	6.4	569	20	7298	0.08	https://storage.googleapis.com/ctgov2-large-docs/52/NCT02665052/ICF_000.pdf	https://clinicaltrials.gov/study/NCT02665052
NCT02939703	Click	Click	ALL	0	1	0	16	OTHER	INTERVENTIONAL	2017	2017-06-14	2019-07-23	OK	59.33	10	9.97	11.6	9.86	22.6667	7.06	855	20	8932	0.1	https://storage.googleapis.com/ctgov2-large-docs/03/NCT02939703/ICF_000.pdf	https://clinicaltrials.gov/study/NCT02939703
NCT03043664	Click	Click	ALL	0	1	1	22	OTHER	INTERVENTIONAL	2017	2017-07-01	2022-06-07	OK	54.15	12	12.04	16.3	12.77	21.3333	6.89	732	20	7751	0.09	https://storage.googleapis.com/ctgov2-large-docs/64/NCT03043664/ICF_001.pdf	https://clinicaltrials.gov/study/NCT03043664
NCT03085784	Click	Click	ALL	0	1	1	40	OTHER	INTERVENTIONAL	2017	2017-07-05	2021-10-01	OK	56.89	11	10.68	13.1	10.62	20	6.61	647	20	8082	0.08	https://storage.googleapis.com/ctgov2-large-docs/84/NCT03085784/ICF_000.pdf	https://clinicaltrials.gov/study/NCT03085784
NCT04050371	Click	Click	ALL	0	1	1	48	OTHER	INTERVENTIONAL	2017	2017-08-03	2018-05-23	OK	57.4	10.8	10.47	12.5	9.81	25	6.38	591	20	7814	0.08	https://storage.googleapis.com/ctgov2-large-docs/71/NCT04050371/ICF_001.pdf	https://clinicaltrials.gov/study/NCT04050371
NCT02875301	Click	Click	ALL	0	0	1	648	OTHER	INTERVENTIONAL	2017	2017-09-06	2023-04-10	OK	49.04	11.9	10.9	14.2	12.18	80	6.81	923	20	9365	0.1	https://storage.googleapis.com/ctgov2-large-docs/01/NCT02875301/ICF_000.pdf	https://clinicaltrials.gov/study/NCT02875301
NCT03074318	Click	Click	ALL	0	1	1	35	OTHER	INTERVENTIONAL	2017	2017-09-28	2020-11-15	OK	61.26	9.3	9.12	11	10.33	22.3333	6.64	588	20	6276	0.09	https://storage.googleapis.com/ctgov2-large-docs/18/NCT03074318/ICF_001.pdf	https://clinicaltrials.gov/study/NCT03074318
NCT02845453	Click	Click	ALL	1	1	0	24	OTHER	INTERVENTIONAL	2017	2017-01-20	2021-04-07	OK	57.5	10.7	10.28	12.9	10.44	67	6.23	633	19	9111	0.07	https://storage.googleapis.com/ctgov2-large-docs/53/NCT02845453/ICF_002.pdf	https://clinicaltrials.gov/study/NCT02845453
NCT02793128	Click	Click	ALL	0	1	1	71	INDUSTRY	INTERVENTIONAL	2017	2017-04-04	2020-03-05	OK	48.84	12	11.09	14.2	12.13	13.8	7.01	780	19	7414	0.11	https://storage.googleapis.com/ctgov2-large-docs/28/NCT02793128/ICF_001.pdf	https://clinicaltrials.gov/study/NCT02793128
NCT03050814	Click	Click	ALL	0	1	1	30	NIH	INTERVENTIONAL	2017	2017-04-05	2021-08-25	OK	41.33	14.9	13.69	18.3	12.83	34	7	712	19	7842	0.09	https://storage.googleapis.com/ctgov2-large-docs/14/NCT03050814/ICF_001.pdf	https://clinicaltrials.gov/study/NCT03050814
NCT03141359	Click	Click	ALL	0	1	1	61	OTHER	INTERVENTIONAL	2017	2017-05-12	2027-07-01	OK	50.88	23.6	28.23	22.9	-5.14	51	4.21	235	19	18489	0.01	https://storage.googleapis.com/ctgov2-large-docs/59/NCT03141359/ICF_000.pdf	https://clinicaltrials.gov/study/NCT03141359
NCT02910011	Click	Click	ALL	0	1	1	23	OTHER	INTERVENTIONAL	2017	2017-05-18	2018-11-30	OK	50.06	11.5	10.56	13.9	12.07	12.4	6.87	758	19	7247	0.1	https://storage.googleapis.com/ctgov2-large-docs/11/NCT02910011/ICF_000.pdf	https://clinicaltrials.gov/study/NCT02910011
NCT03160521	Click	Click	ALL	0	1	1	438	INDUSTRY	INTERVENTIONAL	2017	2017-06-02	2018-12-17	OK	47.52	12.5	11.38	14.2	11.38	17	6.84	651	19	7234	0.09	https://storage.googleapis.com/ctgov2-large-docs/21/NCT03160521/ICF_003.pdf	https://clinicaltrials.gov/study/NCT03160521
NCT03018080	Click	Click	ALL	0	1	1	40	OTHER	INTERVENTIONAL	2017	2017-06-12	2022-08-05	OK	51.21	13.1	13.13	16.1	10.91	66	7.08	722	19	7920	0.09	https://storage.googleapis.com/ctgov2-large-docs/80/NCT03018080/ICF_001.pdf	https://clinicaltrials.gov/study/NCT03018080
NCT03142919	Click	Click	ALL	0	1	0	68	OTHER	INTERVENTIONAL	2017	2017-09-07	2020-12-01	OK	60.45	9.6	9.8	11.5	10.5	16.25	6.77	592	19	5969	0.1	https://storage.googleapis.com/ctgov2-large-docs/19/NCT03142919/ICF_000.pdf	https://clinicaltrials.gov/study/NCT03142919
NCT03885154	Click	Click	ALL	1	1	0	24	OTHER	INTERVENTIONAL	2017	2017-10-03	2019-03-19	OK	39.87	13.4	11.58	15.8	13.7	14	7.04	1010	19	9282	0.11	https://storage.googleapis.com/ctgov2-large-docs/54/NCT03885154/Prot_SAP_ICF_001.pdf	https://clinicaltrials.gov/study/NCT03885154
NCT02721979	Click	Click	MALE	0	1	1	24	OTHER	INTERVENTIONAL	2017	2017-11-02	2021-11-30	OK	61.67	9.1	8.74	11.2	10.5	21.6667	6.33	537	19	6664	0.08	https://storage.googleapis.com/ctgov2-large-docs/79/NCT02721979/ICF_000.pdf	https://clinicaltrials.gov/study/NCT02721979
NCT03523273	Click	Click	ALL	0	1	1	136	OTHER	INTERVENTIONAL	2017	2017-11-29	2021-08-31	OK	57.2	10.8	10.5	13.4	11.03	12	6.54	484	19	5786	0.08	https://storage.googleapis.com/ctgov2-large-docs/73/NCT03523273/ICF_001.pdf	https://clinicaltrials.gov/study/NCT03523273
NCT03422536	Click	Click	ALL	0	1	1	78	OTHER	INTERVENTIONAL	2017	2017-12-05	2022-04-05	OK	58.92	10.2	10.08	12.9	11.26	13.4	6.47	735	19	8621	0.09	https://storage.googleapis.com/ctgov2-large-docs/36/NCT03422536/ICF_001.pdf	https://clinicaltrials.gov/study/NCT03422536
NCT03020602	Click	Click	ALL	0	1	1	12	OTHER	INTERVENTIONAL	2017	2017-01-04	2021-06-26	OK	43.97	13.9	12.93	16.2	11.67	35	7.34	795	18	7705	0.1	https://storage.googleapis.com/ctgov2-large-docs/02/NCT03020602/ICF_000.pdf	https://clinicaltrials.gov/study/NCT03020602
NCT02689453	Click	Click	ALL	0	1	1	11	NIH	INTERVENTIONAL	2017	2017-01-19	2021-06-15	OK	56.39	11.2	11	14.1	11.44	13.2	6.64	740	18	8484	0.09	https://storage.googleapis.com/ctgov2-large-docs/53/NCT02689453/ICF_001.pdf	https://clinicaltrials.gov/study/NCT02689453
NCT02708394	Click	Click	ALL	0	1	0	31	OTHER	INTERVENTIONAL	2017	2017-02-01	2023-10-01	OK	59.77	11.9	12.68	11.9	5.98	35	6.72	696	18	10068	0.07	https://storage.googleapis.com/ctgov2-large-docs/94/NCT02708394/ICF_000.pdf	https://clinicaltrials.gov/study/NCT02708394
NCT02706626	Click	Click	ALL	0	1	1	32	INDUSTRY	INTERVENTIONAL	2017	2017-03-09	2021-04-01	OK	52.83	12.5	12.56	16.3	12.13	32.5	6.84	760	18	8431	0.09	https://storage.googleapis.com/ctgov2-large-docs/26/NCT02706626/ICF_001.pdf	https://clinicaltrials.gov/study/NCT02706626
NCT03049449	Click	Click	ALL	0	1	1	26	NIH	INTERVENTIONAL	2017	2017-03-17	2022-01-26	OK	56.69	11	10.88	14.1	11.38	13.4	6.58	742	18	8592	0.09	https://storage.googleapis.com/ctgov2-large-docs/49/NCT03049449/ICF_001.pdf	https://clinicaltrials.gov/study/NCT03049449
NCT03023930	Click	Click	ALL	0	1	1	1731	OTHER	INTERVENTIONAL	2017	2017-04-03	2022-04-23	OK	47.62	12.5	10.99	14.9	12.42	22.6667	6.37	439	18	6100	0.07	https://storage.googleapis.com/ctgov2-large-docs/30/NCT03023930/ICF_002.pdf	https://clinicaltrials.gov/study/NCT03023930
NCT03056001	Click	Click	ALL	1	1	1	30	OTHER	INTERVENTIONAL	2017	2017-05-01	2022-11-15	OK	54.26	12	11.96	15.1	11.38	36	6.92	658	18	7147	0.09	https://storage.googleapis.com/ctgov2-large-docs/01/NCT03056001/ICF_001.pdf	https://clinicaltrials.gov/study/NCT03056001
NCT02954159	Click	Click	ALL	0	1	1	4	OTHER	INTERVENTIONAL	2017	2017-05-18	2019-01-31	OK	57.61	10.7	10.66	13.8	11.37	38.5	6.83	564	18	6312	0.09	https://storage.googleapis.com/ctgov2-large-docs/59/NCT02954159/ICF_000.pdf	https://clinicaltrials.gov/study/NCT02954159
NCT02224599	Click	Click	ALL	1	1	1	3	INDUSTRY	INTERVENTIONAL	2017	2017-07-28	2018-08-30	OK	49.46	24.2	28.69	21.5	-7.64	25	3.89	60	18	19867	0	https://storage.googleapis.com/ctgov2-large-docs/99/NCT02224599/ICF_002.pdf	https://clinicaltrials.gov/study/NCT02224599
NCT03118674	Click	Click	ALL	0	1	1	23	OTHER	INTERVENTIONAL	2017	2017-09-06	2022-03-04	OK	47.93	12.3	11.41	14.3	11.78	24.6667	6.78	574	18	5934	0.1	https://storage.googleapis.com/ctgov2-large-docs/74/NCT03118674/ICF_000.pdf	https://clinicaltrials.gov/study/NCT03118674
NCT03222492	Click	Click	ALL	0	1	1	17	NIH	INTERVENTIONAL	2017	2017-09-20	2023-04-10	OK	51.07	11.1	10.02	12.5	11.31	17.25	6.81	823	18	8419	0.1	https://storage.googleapis.com/ctgov2-large-docs/92/NCT03222492/ICF_000.pdf	https://clinicaltrials.gov/study/NCT03222492
NCT03349775	Click	Click	ALL	0	1	1	21	OTHER	INTERVENTIONAL	2017	2017-11-27	2020-12-22	OK	11.58	13.9	16.93	25.5	31.87	6.5	21.63	7	18	9	0.78	https://storage.googleapis.com/ctgov2-large-docs/75/NCT03349775/ICF_002.pdf	https://clinicaltrials.gov/study/NCT03349775
NCT03321513	Click	Click	ALL	0	1	1	270	OTHER	INTERVENTIONAL	2017	2017-12-07	2021-12-22	OK	60.55	9.6	9.06	10.7	9.75	22.3333	7.08	563	18	8040	0.07	https://storage.googleapis.com/ctgov2-large-docs/13/NCT03321513/ICF_000.pdf	https://clinicaltrials.gov/study/NCT03321513
NCT03370393	Click	Click	ALL	1	0	0	128	OTHER	INTERVENTIONAL	2017	2017-12-11	2024-03-31	OK	58.52	10.3	10.13	12.6	10.68	35.5	6.59	594	18	7381	0.08	https://storage.googleapis.com/ctgov2-large-docs/93/NCT03370393/ICF_002.pdf	https://clinicaltrials.gov/study/NCT03370393
NCT03369691	Click	Click	FEMALE	1	0	0	200	OTHER	OBSERVATIONAL	2017	2017-12-16	2024-02-29	OK	58.21	10.5	10.39	12.7	10.62	14.4	6.79	676	18	7732	0.09	https://storage.googleapis.com/ctgov2-large-docs/91/NCT03369691/ICF_003.pdf	https://clinicaltrials.gov/study/NCT03369691
NCT03338569	Click	Click	ALL	0	1	1	125	OTHER	INTERVENTIONAL	2017	2017-12-20	2020-08-10	OK	59.43	10	9.28	13.1	12.07	33.5	5.85	502	18	8852	0.06	https://storage.googleapis.com/ctgov2-large-docs/69/NCT03338569/ICF_002.pdf	https://clinicaltrials.gov/study/NCT03338569
NCT03366844	Click	Click	FEMALE	0	1	1	66	OTHER	INTERVENTIONAL	2017	2017-12-22	2025-04-21	OK	47.72	12.4	11.42	14.8	12.25	22	6.83	710	18	7214	0.1	https://storage.googleapis.com/ctgov2-large-docs/44/NCT03366844/ICF_001.pdf	https://clinicaltrials.gov/study/NCT03366844
NCT03382418	Click	Click	ALL	0	1	0	45	NIH	INTERVENTIONAL	2017	2017-12-27	2019-09-25	OK	71.04	7.6	7.93	9.3	8.52	16.25	5.97	440	18	7144	0.06	https://storage.googleapis.com/ctgov2-large-docs/18/NCT03382418/ICF_000.pdf	https://clinicaltrials.gov/study/NCT03382418
NCT03037528	Click	Click	ALL	0	1	1	112	OTHER	INTERVENTIONAL	2017	2017-01-27	2021-06-04	OK	51.99	10.8	10.05	12.9	11.78	25.6667	7.24	812	17	7228	0.11	https://storage.googleapis.com/ctgov2-large-docs/28/NCT03037528/Prot_SAP_ICF_000.pdf	https://clinicaltrials.gov/study/NCT03037528
NCT03121950	Click	Click	ALL	0	1	1	21	OTHER	INTERVENTIONAL	2017	2017-04-01	2017-12-30	OK	53.51	10.2	9.09	11.4	10.84	23.6667	6.89	597	17	6037	0.1	https://storage.googleapis.com/ctgov2-large-docs/50/NCT03121950/Prot_SAP_ICF_001.pdf	https://clinicaltrials.gov/study/NCT03121950
NCT02990468	Click	Click	ALL	0	1	1	29	INDUSTRY	INTERVENTIONAL	2017	2017-04-19	2022-03-31	OK	57.91	10.6	10.54	12.8	10.56	15	6.58	627	17	7038	0.09	https://storage.googleapis.com/ctgov2-large-docs/68/NCT02990468/ICF_001.pdf	https://clinicaltrials.gov/study/NCT02990468
NCT03074643	Click	Click	ALL	0	0	1	187	OTHER	INTERVENTIONAL	2017	2017-05-03	2022-04-28	OK	52.53	12.6	12.44	16	11.73	17.25	6.6	670	17	8503	0.08	https://storage.googleapis.com/ctgov2-large-docs/43/NCT03074643/ICF_000.pdf	https://clinicaltrials.gov/study/NCT03074643
NCT03819478	Click	Click	ALL	0	0	1	187	OTHER	INTERVENTIONAL	2017	2017-05-03	2022-04-28	OK	52.53	12.6	12.44	16.1	11.73	17.25	6.62	673	17	8511	0.08	https://storage.googleapis.com/ctgov2-large-docs/78/NCT03819478/ICF_001.pdf	https://clinicaltrials.gov/study/NCT03819478
NCT02664181	Click	Click	ALL	0	1	1	13	OTHER	INTERVENTIONAL	2017	2017-06-06	2024-02-14	OK	52.53	12.6	12.98	16	11.61	33	7.73	717	17	6201	0.12	https://storage.googleapis.com/ctgov2-large-docs/81/NCT02664181/ICF_001.pdf	https://clinicaltrials.gov/study/NCT02664181
NCT03111732	Click	Click	ALL	0	1	1	11	NIH	INTERVENTIONAL	2017	2017-06-14	2021-11-08	OK	52.43	12.7	12.7	16.4	11.84	23	6.98	666	17	7048	0.09	https://storage.googleapis.com/ctgov2-large-docs/32/NCT03111732/ICF_001.pdf	https://clinicaltrials.gov/study/NCT03111732
NCT03466164	Click	Click	ALL	0	1	0	60	OTHER	INTERVENTIONAL	2017	2017-07-03	2020-03-31	OK	43.32	12	10.3	14	13.29	7.125	7.02	1177	17	10411	0.11	https://storage.googleapis.com/ctgov2-large-docs/64/NCT03466164/Prot_ICF_000.pdf	https://clinicaltrials.gov/study/NCT03466164
NCT03095781	Click	Click	ALL	0	1	1	49	OTHER	INTERVENTIONAL	2017	2017-07-07	2021-06-10	OK	56.59	11.1	11.01	13.6	11.15	7.28571	6.73	649	17	7213	0.09	https://storage.googleapis.com/ctgov2-large-docs/81/NCT03095781/ICF_000.pdf	https://clinicaltrials.gov/study/NCT03095781
NCT02723864	Click	Click	ALL	0	1	1	53	NIH	INTERVENTIONAL	2017	2017-08-09	2021-12-31	OK	55.47	11.5	11.3	13.6	10.45	20.6667	6.7	672	17	7795	0.09	https://storage.googleapis.com/ctgov2-large-docs/64/NCT02723864/ICF_001.pdf	https://clinicaltrials.gov/study/NCT02723864
NCT03206203	Click	Click	ALL	0	1	1	106	OTHER	INTERVENTIONAL	2017	2017-08-29	2024-11-15	OK	57.1	10.9	10.35	13.5	11.09	16.5	6.45	738	17	9724	0.08	https://storage.googleapis.com/ctgov2-large-docs/03/NCT03206203/ICF_001.pdf	https://clinicaltrials.gov/study/NCT03206203
NCT03194321	Click	Click	ALL	0	1	1	20	OTHER	INTERVENTIONAL	2017	2017-09-11	2020-10-27	OK	51.41	13.1	13.68	15.2	9.87	65	8.35	640	17	4999	0.13	https://storage.googleapis.com/ctgov2-large-docs/21/NCT03194321/ICF_001.pdf	https://clinicaltrials.gov/study/NCT03194321
NCT03107117	Click	Click	ALL	1	0	0	83	OTHER	INTERVENTIONAL	2017	2017-10-01	2022-12-30	OK	50.46	11.4	10.33	12.9	11.43	14	6.91	839	17	8060	0.1	https://storage.googleapis.com/ctgov2-large-docs/17/NCT03107117/ICF_000.pdf	https://clinicaltrials.gov/study/NCT03107117
NCT02985866	Click	Click	ALL	1	1	1	127	OTHER	INTERVENTIONAL	2017	2017-10-27	2018-09-04	OK	65.35	9.8	10.31	11.8	9.23	21.6667	7.38	469	17	7488	0.06	https://storage.googleapis.com/ctgov2-large-docs/66/NCT02985866/ICF_001.pdf	https://clinicaltrials.gov/study/NCT02985866
NCT03144804	Click	Click	ALL	0	1	1	36	OTHER	INTERVENTIONAL	2017	2017-10-31	2022-09-27	OK	57.1	10.9	11	14.1	11.73	16.25	6.94	562	17	5822	0.1	https://storage.googleapis.com/ctgov2-large-docs/04/NCT03144804/ICF_001.pdf	https://clinicaltrials.gov/study/NCT03144804
NCT03416036	Click	Click	ALL	0	1	0	64	NIH	INTERVENTIONAL	2017	2017-11-28	2019-06-04	OK	69.41	8.2	8.81	10.8	9.86	7.85714	6.2	512	17	7665	0.07	https://storage.googleapis.com/ctgov2-large-docs/36/NCT03416036/ICF_000.pdf	https://clinicaltrials.gov/study/NCT03416036
NCT03373188	Click	Click	ALL	0	1	1	10	OTHER	INTERVENTIONAL	2017	2017-12-15	2024-12-31	OK	58.42	10.4	10.14	12.5	10.44	15	6.63	611	17	7072	0.09	https://storage.googleapis.com/ctgov2-large-docs/88/NCT03373188/ICF_000.pdf	https://clinicaltrials.gov/study/NCT03373188
NCT02844582	Click	Click	MALE	0	1	1	2	OTHER	INTERVENTIONAL	2017	2017-12-20	2019-06-04	OK	65.76	9.6	10.6	11	8.01	50	6.75	676	17	8036	0.08	https://storage.googleapis.com/ctgov2-large-docs/82/NCT02844582/ICF_001.pdf	https://clinicaltrials.gov/study/NCT02844582
NCT02943590	Click	Click	ALL	0	1	1	300	OTHER	INTERVENTIONAL	2017	2017-01-13	2023-10-11	OK	50.06	11.5	10.34	13.4	11.49	16.25	6.82	474	16	5071	0.09	https://storage.googleapis.com/ctgov2-large-docs/90/NCT02943590/ICF_002.pdf	https://clinicaltrials.gov/study/NCT02943590
NCT03178903	Click	Click	ALL	0	1	1	51	OTHER	INTERVENTIONAL	2017	2017-02-01	2019-12-31	OK	45.96	11	9.55	13.3	13.28	13.6667	7.72	1050	16	7875	0.13	https://storage.googleapis.com/ctgov2-large-docs/03/NCT03178903/Prot_SAP_ICF_000.pdf	https://clinicaltrials.gov/study/NCT03178903
NCT03077360	Click	Click	ALL	0	1	0	62	OTHER	INTERVENTIONAL	2017	2017-02-01	2020-11-19	OK	61.26	9.3	9.02	10.9	10.33	12.8	6.43	583	16	6890	0.08	https://storage.googleapis.com/ctgov2-large-docs/60/NCT03077360/ICF_001.pdf	https://clinicaltrials.gov/study/NCT03077360
NCT02964741	Click	Click	ALL	0	1	1	44	OTHER	INTERVENTIONAL	2017	2017-02-22	2021-08-01	OK	59.74	9.9	9.77	12.8	11.6	10.5	6.53	774	16	8731	0.09	https://storage.googleapis.com/ctgov2-large-docs/41/NCT02964741/ICF_001.pdf	https://clinicaltrials.gov/study/NCT02964741
NCT02983552	Click	Click	ALL	1	0	0	320	OTHER	INTERVENTIONAL	2017	2017-03-02	2020-07-10	OK	67.28	9	9.88	12.2	10.5	16.5	7.15	496	16	5555	0.09	https://storage.googleapis.com/ctgov2-large-docs/52/NCT02983552/ICF_000.pdf	https://clinicaltrials.gov/study/NCT02983552
NCT02579096	Click	Click	ALL	0	1	1	950	FED	INTERVENTIONAL	2017	2017-03-06	2021-04-15	OK	53.75	12.2	11.84	15.8	12.19	34	6.69	528	16	6953	0.08	https://storage.googleapis.com/ctgov2-large-docs/96/NCT02579096/ICF_000.pdf	https://clinicaltrials.gov/study/NCT02579096
NCT02623426	Click	Click	ALL	0	1	1	194	OTHER	INTERVENTIONAL	2017	2017-03-09	2022-02-02	OK	61.97	9	8.7	11.7	11.19	6.77778	6.39	486	16	5990	0.08	https://storage.googleapis.com/ctgov2-large-docs/26/NCT02623426/ICF_001.pdf	https://clinicaltrials.gov/study/NCT02623426
NCT03029611	Click	Click	FEMALE	0	1	1	11	OTHER	INTERVENTIONAL	2017	2017-04-03	2019-12-10	OK	58.32	10.4	10.38	12.8	10.68	17.25	6.98	421	16	4349	0.1	https://storage.googleapis.com/ctgov2-large-docs/11/NCT03029611/ICF_002.pdf	https://clinicaltrials.gov/study/NCT03029611
NCT02212574	Click	Click	ALL	1	1	0	6	OTHER	INTERVENTIONAL	2017	2017-04-04	2018-11-09	OK	60.55	9.6	9.11	13.6	12.94	17.5	6.8	386	16	4418	0.09	https://storage.googleapis.com/ctgov2-large-docs/74/NCT02212574/ICF_002.pdf	https://clinicaltrials.gov/study/NCT02212574
NCT02969707	Click	Click	ALL	0	1	1	101	OTHER	INTERVENTIONAL	2017	2017-04-24	2019-12-21	OK	47.42	12.5	11.89	14.9	12.36	18.25	7.14	579	16	5488	0.11	https://storage.googleapis.com/ctgov2-large-docs/07/NCT02969707/ICF_002.pdf	https://clinicaltrials.gov/study/NCT02969707
NCT02248701	Click	Click	MALE	0	1	1	33	FED	INTERVENTIONAL	2017	2017-04-27	2021-08-13	OK	66.17	9.5	10.08	12.9	10.62	32	6.47	585	16	8052	0.07	https://storage.googleapis.com/ctgov2-large-docs/01/NCT02248701/ICF_001.pdf	https://clinicaltrials.gov/study/NCT02248701
NCT03197012	Click	Click	ALL	0	1	1	10	OTHER	INTERVENTIONAL	2017	2017-07-01	2019-05-31	OK	60.75	9.5	9.08	11.3	10.27	7.125	6.28	503	16	6590	0.08	https://storage.googleapis.com/ctgov2-large-docs/12/NCT03197012/ICF_000.pdf	https://clinicaltrials.gov/study/NCT03197012
NCT03061474	Click	Click	ALL	0	1	1	46	OTHER	INTERVENTIONAL	2017	2017-07-12	2022-08-30	OK	57.61	10.7	10.9	13.2	10.73	12.4	7.11	618	16	6089	0.1	https://storage.googleapis.com/ctgov2-large-docs/74/NCT03061474/ICF_002.pdf	https://clinicaltrials.gov/study/NCT03061474
NCT03063203	Click	Click	ALL	0	1	1	17	OTHER	INTERVENTIONAL	2017	2017-07-14	2022-03-16	OK	55.27	11.6	11.36	14.4	11.32	15.25	6.61	604	16	7652	0.08	https://storage.googleapis.com/ctgov2-large-docs/03/NCT03063203/ICF_000.pdf	https://clinicaltrials.gov/study/NCT03063203
NCT03223649	Click	Click	ALL	1	0	0	129	NIH	INTERVENTIONAL	2017	2017-07-26	2021-02-23	OK	58.92	10.2	10.06	12.9	11.2	8.28571	6.42	593	16	7184	0.08	https://storage.googleapis.com/ctgov2-large-docs/49/NCT03223649/ICF_001.pdf	https://clinicaltrials.gov/study/NCT03223649
NCT03256383	Click	Click	ALL	1	1	1	190	INDUSTRY	OBSERVATIONAL	2017	2017-07-31	2017-08-31	OK	57.4	10.8	10.56	13.6	11.67	11.6667	6.46	387	16	5048	0.08	https://storage.googleapis.com/ctgov2-large-docs/83/NCT03256383/ICF_000.pdf	https://clinicaltrials.gov/study/NCT03256383
NCT02460874	Click	Click	ALL	0	1	1	1	OTHER	INTERVENTIONAL	2017	2017-08-16	2021-05-19	OK	58.42	10.4	10.14	12.5	10.56	23.3333	6.59	443	16	5193	0.09	https://storage.googleapis.com/ctgov2-large-docs/74/NCT02460874/ICF_001.pdf	https://clinicaltrials.gov/study/NCT02460874
NCT03246347	Click	Click	MALE	0	1	1	40	OTHER	INTERVENTIONAL	2017	2017-08-23	2028-03-01	OK	18.69	17.4	19.69	24.5	20.37	21	19.6	12	16	27	0.44	https://storage.googleapis.com/ctgov2-large-docs/47/NCT03246347/ICF_000.pdf	https://clinicaltrials.gov/study/NCT03246347
NCT03305731	Click	Click	ALL	0	1	1	21	OTHER	INTERVENTIONAL	2017	2017-09-29	2019-01-04	OK	39.06	13.7	11.52	16.4	14.1	15.2	7	581	16	6105	0.1	https://storage.googleapis.com/ctgov2-large-docs/31/NCT03305731/Prot_SAP_ICF_000.pdf	https://clinicaltrials.gov/study/NCT03305731
NCT03279731	Click	Click	ALL	0	1	1	36	OTHER	INTERVENTIONAL	2017	2017-09-29	2019-10-01	OK	51.68	10.9	10.18	12.7	11.72	10.8571	7	644	16	5829	0.11	https://storage.googleapis.com/ctgov2-large-docs/31/NCT03279731/ICF_001.pdf	https://clinicaltrials.gov/study/NCT03279731
NCT03088930	Click	Click	ALL	0	1	1	3	OTHER	INTERVENTIONAL	2017	2017-12-13	2021-01-13	OK	60.75	9.5	9.26	11	10.1	15.5	6.47	447	16	5284	0.08	https://storage.googleapis.com/ctgov2-large-docs/30/NCT03088930/ICF_002.pdf	https://clinicaltrials.gov/study/NCT03088930
NCT03038399	Click	Click	MALE	1	0	0	46	INDUSTRY	INTERVENTIONAL	2017	2017-02-02	2020-04-30	OK	57.1	10.9	10.6	13.1	10.74	17.25	6.62	560	15	6855	0.08	https://storage.googleapis.com/ctgov2-large-docs/99/NCT03038399/ICF_001.pdf	https://clinicaltrials.gov/study/NCT03038399
NCT03219476	Click	Click	FEMALE	0	1	1	37	OTHER	INTERVENTIONAL	2017	2017-02-05	2024-07-01	OK	57.71	10.7	10.58	13.8	11.43	76	6.95	478	15	5285	0.09	https://storage.googleapis.com/ctgov2-large-docs/76/NCT03219476/ICF_001.pdf	https://clinicaltrials.gov/study/NCT03219476
NCT02865343	Click	Click	ALL	0	1	0	11	OTHER	INTERVENTIONAL	2017	2017-02-22	2019-06-28	OK	66.67	9.3	9.99	12.1	10.04	10.6667	6.6	390	15	4846	0.08	https://storage.googleapis.com/ctgov2-large-docs/43/NCT02865343/ICF_001.pdf	https://clinicaltrials.gov/study/NCT02865343
NCT02797288	Click	Click	ALL	0	1	1	360	OTHER	OBSERVATIONAL	2017	2017-03-22	2025-01-01	OK	67.79	8.8	9.63	11.2	9.57	10.1667	6.65	460	15	5651	0.08	https://storage.googleapis.com/ctgov2-large-docs/88/NCT02797288/ICF_000.pdf	https://clinicaltrials.gov/study/NCT02797288
NCT03070184	Click	Click	ALL	0	1	0	80	OTHER	INTERVENTIONAL	2017	2017-04-30	2024-06-30	OK	60.35	9.6	9.91	11.6	10.56	11	6.9	603	15	5702	0.11	https://storage.googleapis.com/ctgov2-large-docs/84/NCT03070184/ICF_000.pdf	https://clinicaltrials.gov/study/NCT03070184
NCT03117738	Click	Click	ALL	0	1	1	21	INDUSTRY	INTERVENTIONAL	2017	2017-05-09	2019-08-31	OK	59.33	10	10.19	12.2	10.5	71	6.86	565	15	5950	0.09	https://storage.googleapis.com/ctgov2-large-docs/38/NCT03117738/ICF_002.pdf	https://clinicaltrials.gov/study/NCT03117738
NCT03113071	Click	Click	ALL	0	1	1	1	OTHER	INTERVENTIONAL	2017	2017-06-02	2019-03-11	OK	55.58	11.5	11.47	15.2	11.96	7.85714	6.87	488	15	5274	0.09	https://storage.googleapis.com/ctgov2-large-docs/71/NCT03113071/ICF_001.pdf	https://clinicaltrials.gov/study/NCT03113071
NCT04029311	Click	Click	ALL	0	1	1	28	INDIV	INTERVENTIONAL	2017	2017-06-08	2019-05-07	OK	50.97	11.2	10.55	12.9	11.26	7	7.48	528	15	4671	0.11	https://storage.googleapis.com/ctgov2-large-docs/11/NCT04029311/Prot_SAP_ICF_001.pdf	https://clinicaltrials.gov/study/NCT04029311
NCT03050060	Click	Click	ALL	0	1	1	21	OTHER	INTERVENTIONAL	2017	2017-06-09	2020-07-12	OK	59.53	9.9	10.18	11.6	9.98	16.75	7.35	529	15	5056	0.1	https://storage.googleapis.com/ctgov2-large-docs/60/NCT03050060/ICF_001.pdf	https://clinicaltrials.gov/study/NCT03050060
NCT03224468	Click	Click	ALL	0	1	1	269	OTHER	INTERVENTIONAL	2017	2017-07-01	2022-11-01	OK	59.13	10.1	9.7	13.1	11.43	19	6.48	432	15	5302	0.08	https://storage.googleapis.com/ctgov2-large-docs/68/NCT03224468/ICF_001.pdf	https://clinicaltrials.gov/study/NCT03224468
NCT02953860	Click	Click	FEMALE	0	1	1	32	OTHER	INTERVENTIONAL	2017	2017-07-06	2020-04-10	OK	60.24	9.7	9.34	11.6	10.5	12.4	6.53	409	15	5002	0.08	https://storage.googleapis.com/ctgov2-large-docs/60/NCT02953860/ICF_001.pdf	https://clinicaltrials.gov/study/NCT02953860
NCT02688777	Click	Click	ALL	0	1	1	62	FED	INTERVENTIONAL	2017	2017-08-14	2022-02-11	OK	53.65	12.2	11.94	16.1	12.31	35	6.64	445	15	5359	0.08	https://storage.googleapis.com/ctgov2-large-docs/77/NCT02688777/ICF_001.pdf	https://clinicaltrials.gov/study/NCT02688777
NCT03165721	Click	Click	ALL	1	1	1	9	NIH	INTERVENTIONAL	2017	2017-08-16	2020-02-24	OK	58.21	10.5	10.22	13	10.73	35.5	6.55	475	15	5704	0.08	https://storage.googleapis.com/ctgov2-large-docs/21/NCT03165721/ICF_003.pdf	https://clinicaltrials.gov/study/NCT03165721
NCT03137888	Click	Click	ALL	0	1	1	34	OTHER	INTERVENTIONAL	2017	2017-09-20	2025-01-04	OK	61.16	9.3	9.17	10.9	10.15	12	6.5	542	15	6177	0.09	https://storage.googleapis.com/ctgov2-large-docs/88/NCT03137888/ICF_001.pdf	https://clinicaltrials.gov/study/NCT03137888
NCT03143816	Click	Click	ALL	0	1	1	60	OTHER	INTERVENTIONAL	2017	2017-09-30	2018-01-31	OK	66.57	9.3	10.09	10.4	7.83	16.25	6.83	584	15	7293	0.08	https://storage.googleapis.com/ctgov2-large-docs/16/NCT03143816/ICF_002.pdf	https://clinicaltrials.gov/study/NCT03143816
NCT03156660	Click	Click	ALL	0	1	1	305	OTHER	INTERVENTIONAL	2017	2017-11-30	2022-03-12	OK	55.27	11.6	11.56	15.6	12.48	17	6.86	530	15	5813	0.09	https://storage.googleapis.com/ctgov2-large-docs/60/NCT03156660/ICF_002.pdf	https://clinicaltrials.gov/study/NCT03156660
NCT03123913	Click	Click	MALE	0	1	1	20	OTHER	INTERVENTIONAL	2017	2017-12-18	2022-03-28	OK	60.65	9.5	9.98	12.3	11.37	33	6.96	617	15	5506	0.11	https://storage.googleapis.com/ctgov2-large-docs/13/NCT03123913/ICF_001.pdf	https://clinicaltrials.gov/study/NCT03123913
[truncated: 3,740 more rows]
